# Supplementary material for: DEAD/H-Box Helicases in Immunity, Inflammation, Cell Differentiation, and Cell Death and Disease
Source: Cells. 2022 May 11;11(10):1608. doi: 10.3390/cells11101608 (PMC9139286; doi:10.3390/cells11101608)
Supplement: Supplementary file 1 [file cells-11-01608-s001.zip]

Archive with 3 entries (3 files):
- cells-1687554-supplementary.pdf
- Supplementary Data 1.pdf
- Supplementary Data 2.xlsx
