# Supplementary material for: DEAD/H-Box Helicases in Immunity, Inflammation, Cell Differentiation, and Cell Death and Disease
Source: Cells. 2022 May 11;11(10):1608. doi: 10.3390/cells11101608 (PMC9139286; doi:10.3390/cells11101608)
Supplement: Supplementary file 1 [file cells-11-01608-s001.zip › Supplementary Data 2.xlsx]

## Sheet: 10973
Gene	Gene_id	Disease	Disease_id	Score_gda	Association_Type	Type	Original_DB	Sentence	PMID	PMID_Year
ASCC3	10973	Malignant Neoplasms	C0006826	0.01	Biomarker	group	BEFREE	DNA unwinding by <span class="gene" id="22055184-0-17-22">ASCC3</span> helicase is coupled to ALKBH3-dependent DNA alkylation repair and <span class="disease" id="22055184-0-89-95">cancer</span> cell proliferation.	22055184	2011
ASCC3	10973	Hepatitis B	C0019163	0.01	GeneticVariation	disease	BEFREE	Our results indicated that SNP <span class="variant" dbSNP="rs10485138" genes_norm="10973">rs10485138</span> located in <span class="gene" id="26536629-10-53-58">ASCC3</span> gene was associated with persistent <span class="disease" id="26536629-10-95-98">HBV</span> infection in Han Chinese.	26536629	2015
ASCC3	10973	Profound Mental Retardation	C0020796	0.3	Biomarker	disease	CTD_human	Deep sequencing reveals 50 novel genes for recessive cognitive disorders.	21937992	2011
ASCC3	10973	Mental Retardation, Psychosocial	C0025363	0.3	Biomarker	phenotype	CTD_human	Deep sequencing reveals 50 novel genes for recessive cognitive disorders.	21937992	2011
ASCC3	10973	Smoking	C0037369	0.1	GeneticVariation	phenotype	GWASCAT	Genome-wide association analyses of risk tolerance and risky behaviors in over 1 million individuals identify hundreds of loci and shared genetic influences.	30643258	2019
ASCC3	10973	Testicular Neoplasms	C0039590	0.01	Biomarker	group	BEFREE	DDX1, a member of the <span class="gene" id="29869821-1-22-50">DEAD box RNA helicase family</span>, plays a critical role in <span class="disease" id="29869821-1-77-94">testicular tumors</span>.	29869821	2018
ASCC3	10973	Hepatitis B, Chronic	C0524909	0.01	GeneticVariation	disease	BEFREE	Correlations between <span class="gene" id="26536629-0-21-26">ASCC3</span> Gene Polymorphisms and <span class="disease" id="26536629-0-50-69">Chronic Hepatitis B</span> in a Chinese Han Population.	26536629	2015
ASCC3	10973	Mental deficiency	C0917816	0.3	Biomarker	disease	CTD_human	Deep sequencing reveals 50 novel genes for recessive cognitive disorders.	21937992	2011
ASCC3	10973	Body mass index	C1305855	0.1	GeneticVariation	phenotype	GWASCAT	Meta-analysis of genome-wide association studies for body fat distribution in 694&#160;649 individuals of European ancestry.	30239722	2019
ASCC3	10973	Body mass index	C1305855	0.1	GeneticVariation	phenotype	GWASCAT	Leveraging Polygenic Functional Enrichment to Improve GWAS Power.	30595370	2019
ASCC3	10973	Primary malignant neoplasm	C1306459	0.01	Biomarker	group	BEFREE	DNA unwinding by <span class="gene" id="22055184-0-17-22">ASCC3</span> helicase is coupled to ALKBH3-dependent DNA alkylation repair and <span class="disease" id="22055184-0-89-95">cancer</span> cell proliferation.	22055184	2011
ASCC3	10973	Age at menarche	C1314691	0.1	GeneticVariation	phenotype	GWASCAT	Parent-of-origin-specific allelic associations among 106 genomic loci for age at menarche.	25231870	2014
ASCC3	10973	Age at menarche	C1314691	0.1	GeneticVariation	phenotype	GWASCAT	Leveraging Polygenic Functional Enrichment to Improve GWAS Power.	30595370	2019
ASCC3	10973	Intellectual Disability	C3714756	0.3	Biomarker	group	CTD_human	Deep sequencing reveals 50 novel genes for recessive cognitive disorders.	21937992	2011

## Sheet: 641
Gene	Gene_id	Disease	Disease_id	Score_gda	Association_Type	Type	Original_DB	Sentence	PMID	PMID_Year
BLM	641	Adenoma	C0001430	0.02	Biomarker	group	BEFREE	The <span class="gene" id="18401830-8-4-7">BLM</span> protein was upregulated in PPNAD and other hyperplasias, compared to samples from normal adrenals and normal cortex, as well as samples from cortisol- and aldosterone-producing <span class="disease" id="18401830-8-185-193">adenomas</span> (in which <span class="gene" id="18401830-8-204-207">BLM</span> was largely absent).	18401830	2008
BLM	641	Adenoma	C0001430	0.02	Biomarker	group	BEFREE	<span class="gene" id="25908507-6-0-3">BLM</span>-Tg decreased <span class="disease" id="25908507-6-17-24">adenoma</span> incidence in a dose-dependent manner in our Apc(Min/) (+) model of FAP, although levels of GIN were unaffected and concomitantly increased animal survival over 50%.	25908507	2015
BLM	641	AIDS related complex	C0001857	0.02	GeneticVariation	disease	BEFREE	The results show that WRN-<span class="variant" dbSNP="rs11574311" genes_norm="2074;4968;641;7486">rs11574311</span> was initially associated with <span class="disease" id="23322570-7-67-70">ARC</span> in general, cortical, and mixed cataracts (P = 0.003, odds ratio [OR] = 1.49; P = 0.001, OR = 1.68; and P &lt; 0.0001, OR = 2.08), <span class="gene" id="23322570-7-199-202">BLM</span>-<span class=…	23322570	2013
BLM	641	AIDS related complex	C0001857	0.02	Biomarker	disease	BEFREE	Therefore, we wanted to study the effects of <span class="gene" id="30227115-5-45-48">BLM</span> on <span class="disease" id="30227115-5-52-55">ARC</span> progression.	30227115	2019
BLM	641	Alzheimer's Disease	C0002395	0.01	Biomarker	disease	BEFREE	Thus, FE65 interactions with <span class="gene" id="23572515-7-29-32">BLM</span> and MCM proteins may contribute to the neuronal cell cycle re-entry observed in brains affected by <span class="disease" id="23572515-7-132-151">Alzheimer's disease</span>.	23572515	2013
BLM	641	Arteriosclerosis	C0003850	0.01	GeneticVariation	disease	BEFREE	We report on a familial case of atypical Werner syndrome (a progeroid syndrome with Werner syndrome phenotype but without typical <span class="gene" id="19095983-3-130-136">RECQL2</span> mutation) presenting with acute ischemic cerebral disease or peripheral artery disease associated with diffuse <span class="disease" id="19095983-3-248-263">atherosclerosis</span>, attributable to transmission of…	19095983	2009
BLM	641	Ataxia Telangiectasia	C0004135	0.03	Biomarker	disease	BEFREE	<span class="gene" id="14729972-6-0-3">BLM</span> physically associates with ATR (<span class="disease" id="14729972-6-36-57">ataxia telangiectasia</span> and rad3(+) related) protein and is phosphorylated on two residues in the N-terminal domain, Thr-99 and Thr-122, by this kinase.	14729972	2004
BLM	641	Ataxia Telangiectasia	C0004135	0.03	AlteredExpression	disease	BEFREE	In silico analysis of gene expression data sets revealed that <span class="gene" id="27169843-4-62-65">BLM</span> is overexpressed in poorly differentiated CRC and exhibits a close connection with shorter relapse-free survival even after adjustment for prognostic factors and pathways that respond to DNA damage response through <span class="disease" id="27169843-4-281-302">ataxia telangiectasia</s…	27169843	2017
BLM	641	Ataxia Telangiectasia	C0004135	0.03	Biomarker	disease	BEFREE	This network consists of many proteins that maintain genome integrity, including <span class="disease" id="17768402-3-81-102">ataxia telangiectasia</span> and Rad3 related protein (ATR), <span class="gene" id="17768402-3-135-157">Bloom syndrome protein</span> (<span class="gene" id="17768402-3-159-162">BLM</span>), and BRCA1.	17768402	2007
BLM	641	Atherosclerosis	C0004153	0.01	GeneticVariation	disease	BEFREE	We report on a familial case of atypical Werner syndrome (a progeroid syndrome with Werner syndrome phenotype but without typical <span class="gene" id="19095983-3-130-136">RECQL2</span> mutation) presenting with acute ischemic cerebral disease or peripheral artery disease associated with diffuse <span class="disease" id="19095983-3-248-263">atherosclerosis</span>, attributable to transmission of…	19095983	2009
BLM	641	Azoospermia	C0004509	0.1	Biomarker	disease	HPO
BLM	641	Malignant neoplasm of urinary bladder	C0005684	0.02	Biomarker	disease	BEFREE	In this study we have studied 26 tagged single nucleotide polymorphisms (tagSNPs) in RMI1, TOP3A, and <span class="gene" id="19432957-3-102-105">BLM</span> and their associations with cancer risk in acute myeloid leukemia/myelodysplatic syndromes (AML/MDS; N = 152), malignant melanoma (N = 170), and <span class="disease" id="19432957-3-251-265">bladder cancer</span> (N = 61).	19432957	2009
BLM	641	Malignant neoplasm of urinary bladder	C0005684	0.02	Biomarker	disease	BEFREE	The results suggested that the functions of CCNB1, ESPL1, CENPM, BLM, and ASPM may contribute to BC development and the functions of CCNB1, ESPL1, CENPM, and <span class="gene" id="31828101-13-158-161">BLM</span> may also contribute to <span class="disease" id="31828101-13-185-187">BC</span> recurrence.	31828101	2019
BLM	641	Bladder Neoplasm	C0005695	0.02	Biomarker	disease	BEFREE	The results suggested that the functions of CCNB1, ESPL1, CENPM, BLM, and ASPM may contribute to BC development and the functions of CCNB1, ESPL1, CENPM, and <span class="gene" id="31828101-13-158-161">BLM</span> may also contribute to <span class="disease" id="31828101-13-185-187">BC</span> recurrence.	31828101	2019
BLM	641	Bladder Neoplasm	C0005695	0.02	Biomarker	disease	BEFREE	In this study we have studied 26 tagged single nucleotide polymorphisms (tagSNPs) in RMI1, TOP3A, and <span class="gene" id="19432957-3-102-105">BLM</span> and their associations with cancer risk in acute myeloid leukemia/myelodysplatic syndromes (AML/MDS; N = 152), malignant melanoma (N = 170), and <span class="disease" id="19432957-3-251-265">bladder cancer</span> (N = 61).	19432957	2009
BLM	641	Bloom Syndrome	C0005859	1	GeneticVariation	disease	BEFREE	In this study we characterize a new <span class="gene" id="9285778-5-36-39">BLM</span> mutation in a <span class="disease" id="9285778-5-54-56">BS</span> patient leading to the replacement, in the C-terminal region of Blm, of a highly conserved cysteine by a phenylalanine in codon 1036.	9285778	1997
BLM	641	Bloom Syndrome	C0005859	1	Biomarker	disease	MGD	Cancer predisposition caused by elevated mitotic recombination in Bloom mice.	11101838	2000
BLM	641	Bloom Syndrome	C0005859	1	GeneticVariation	disease	CLINVAR	Localization of the Bloom syndrome helicase to punctate nuclear structures and the nuclear matrix and regulation during the cell cycle: comparison with the Werner's syndrome helicase.	10569803	1999
BLM	641	Bloom Syndrome	C0005859	1	GeneticVariation	disease	BEFREE	<span class="disease" id="11146546-1-0-16">Bloom's syndrome</span> (BS), a rare genetic disease, arises through mutations in both alleles of the <span class="gene" id="11146546-1-95-98">BLM</span> gene which encodes a 3'-5' DNA helicase identified as a member of the RecQ family.	11146546	2000
BLM	641	Bloom Syndrome	C0005859	1	GeneticVariation	disease	BEFREE	Therefore, <span class="gene" id="8022833-3-11-14">BLM</span>, the gene that when mutated gives rise to <span class="disease" id="8022833-3-57-71">Bloom syndrome</span>, is tightly linked to FES, a gene whose chromosome position is known to be 15q26.1.	8022833	1994
BLM	641	Bloom Syndrome	C0005859	1	Biomarker	disease	BEFREE	Overall, loss of RMI2 produces a partially active <span class="gene" id="27977684-7-50-53">BLM</span> complex with mild features of <span class="disease" id="27977684-7-84-98">Bloom syndrome</span>.	27977684	2016
BLM	641	Bloom Syndrome	C0005859	1	GeneticVariation	disease	BEFREE	Mutations in <span class="gene" id="14685245-1-13-16">BLM</span>, which encodes a RecQ helicase, give rise to <span class="disease" id="14685245-1-62-78">Bloom's syndrome</span>, a disorder associated with cancer predisposition and genomic instability.	14685245	2003
BLM	641	Bloom Syndrome	C0005859	1	GeneticVariation	disease	CLINVAR	Expanding preconception carrier screening for the Jewish population using high throughput microfluidics technology and next generation sequencing.	27175728	2016
BLM	641	Bloom Syndrome	C0005859	1	CausalMutation	disease	CLINVAR	The DNA helicase activity of BLM is necessary for the correction of the genomic instability of bloom syndrome cells.	10069810	1999
BLM	641	Bloom Syndrome	C0005859	1	GeneticVariation	disease	BEFREE	Mutation of <span class="gene" id="21300576-1-12-15">BLM</span> helicase causes <span class="disease" id="21300576-1-32-47">Blooms syndrome</span>, a disorder associated with genome instability, high levels of sister chromatid exchanges, and cancer predisposition.	21300576	2011
BLM	641	Bloom Syndrome	C0005859	1	AlteredExpression	disease	BEFREE	Cells defective for <span class="gene" id="21399624-4-20-23">BLM</span> exhibit elevated levels of sister chromatid exchanges (SCEs) and patients with <span class="disease" id="21399624-4-103-119">Bloom's syndrome</span> develop a broad spectrum of early-onset cancers caused by chromosome instability.	21399624	2011
BLM	641	Bloom Syndrome	C0005859	1	GeneticVariation	disease	CLINVAR	The DNA helicase activity of BLM is necessary for the correction of the genomic instability of bloom syndrome cells.	10069810	1999
BLM	641	Bloom Syndrome	C0005859	1	Biomarker	disease	BEFREE	These results demonstrate the conserved role of <span class="gene" id="31772289-8-48-51">BLM</span> in maintaining the genome while reinforcing the applicability of using Drosophila as a model system to study <span class="disease" id="31772289-8-161-175">Bloom Syndrome</span>.	31772289	2019
BLM	641	Bloom Syndrome	C0005859	1	CausalMutation	disease	CLINVAR	Nonsense mutation p.Q548X in BLM, the gene mutated in Bloom's syndrome, is associated with breast cancer in Slavic populations.	23225144	2013
BLM	641	Bloom Syndrome	C0005859	1	CausalMutation	disease	CLINVAR	Deleterious Germline BLM Mutations and the Risk for Early-onset Colorectal Cancer.	26358404	2015
BLM	641	Bloom Syndrome	C0005859	1	GeneticVariation	disease	BEFREE	<span class="gene" id="19935873-2-0-3">BLM</span>, the protein mutated in <span class="disease" id="19935873-2-28-44">Bloom's syndrome</span>, is a member of the RecQ helicase family, and possesses both DNA-unwinding and strand-annealing activity.	19935873	2009
BLM	641	Bloom Syndrome	C0005859	1	GeneticVariation	disease	BEFREE	The genes encoding <span class="gene" id="11275547-3-19-22">BLM</span> and WRN are mutated in the cancer-prone disorder <span class="disease" id="11275547-3-72-88">Bloom's syndrome</span> (BS) and the plogeroid disorder Werner's syndrome (WS), respectively.	11275547	2001
BLM	641	Bloom Syndrome	C0005859	1	GeneticVariation	disease	LHGDN	In 102 of the 125 persons in whom at least one <span class="gene" id="17407155-4-47-50">BLM</span> mutation was identified, the mutation was recurrent, that is, it was shared by two or more persons with <span class="disease" id="17407155-4-155-157">BS</span>; 19 of the 64 different mutations were recurrent.	17407155	2007
BLM	641	Bloom Syndrome	C0005859	1	Biomarker	disease	BEFREE	Transfection of <span class="gene" id="10521302-0-16-19">BLM</span> into cultured <span class="disease" id="10521302-0-34-48">bloom syndrome</span> cells reduces the sister-chromatid exchange rate toward normal.	10521302	1999
BLM	641	Bloom Syndrome	C0005859	1	Biomarker	disease	BEFREE	We constructed a transgenic mouse line expressing human <span class="gene" id="25908507-5-56-59">BLM</span> (<span class="disease" id="25908507-5-61-67">BLM-Tg</span>) and crossed it onto both backgrounds.	25908507	2015
BLM	641	Bloom Syndrome	C0005859	1	GeneticVariation	disease	BEFREE	<span class="disease" id="18787401-1-0-14">Bloom syndrome</span> is caused by homozygous mutations in <span class="gene" id="18787401-1-52-55">BLM</span>, which encodes a RecQ DNA helicase.	18787401	2008
BLM	641	Bloom Syndrome	C0005859	1	GeneticVariation	disease	BEFREE	<span class="gene" id="10545272-1-0-3">BLM</span> is a DNA helicase encoded by a gene which is mutated in persons with <span class="disease" id="10545272-1-73-89">Bloom's syndrome</span>.	10545272	1999
BLM	641	Bloom Syndrome	C0005859	1	GeneticVariation	disease	BEFREE	One <span class="disease" id="12429945-4-4-6">BS</span> cell line homozygous for a null mutation in <span class="gene" id="12429945-4-51-54">BLM</span> was resistant to both UVC- and HU-induced apoptosis, while another one expressing a mutated BLM protein was resistant to HU-induced apoptosis but displayed normal sensitivity to UVC.	12429945	2002
BLM	641	Bloom Syndrome	C0005859	1	CausalMutation	disease	CLINVAR	Acute myeloid leukaemia after treatment for acute lymphoblastic leukaemia in girl with Bloom syndrome.	24932421	2013
BLM	641	Bloom Syndrome	C0005859	1	GeneticVariation	disease	LHGDN	<span class="disease" id="11741924-1-0-16">Bloom's syndrome</span> is a rare human autosomal recessive disorder that combines a marked genetic instability and an increased risk of developing all types of cancers and which results from mutations in both copies of the <span class="gene" id="11741924-1-217-220">BLM</span> gene encoding a RecQ 3'-5' DNA helicase.	11741924	2002
BLM	641	Bloom Syndrome	C0005859	1	CausalMutation	disease	CLINVAR	Prevalence of the BLM nonsense mutation, p.Q548X, in ovarian cancer patients from Central and Eastern Europe.	25182961	2015
BLM	641	Bloom Syndrome	C0005859	1	GeneticVariation	disease	BEFREE	<span class="gene" id="24118499-6-0-3">BLM</span> linkage performed by microsatellite genotyping revealed homozygous haplotypes for the <span class="disease" id="24118499-6-90-92">BS</span> patients, evidence of linkage to BLM gene.	24118499	2014
BLM	641	Bloom Syndrome	C0005859	1	GeneticVariation	disease	UNIPROT	The presence of chain-terminating mutations in the candidate gene in persons with <span class="disease" id="7585968-4-82-84">BS</span> proved that it was <span class="gene" id="7585968-4-104-107">BLM</span>.	7585968	1995
BLM	641	Bloom Syndrome	C0005859	1	Biomarker	disease	BEFREE	cDNA cloning of mouse <span class="gene" id="9655940-0-22-25">BLM</span> gene, the homologue to human <span class="disease" id="9655940-0-55-71">Bloom's syndrome</span> gene, which is highly expressed in the testis at the mRNA level.	9655940	1998
BLM	641	Bloom Syndrome	C0005859	1	GeneticVariation	disease	BEFREE	Additionally, the direct <span class="gene" id="25129257-8-25-28">BLM</span> gene sequencing identified a novel homozygous frameshift mutation <span class="variant" dbSNP="NA" genes_norm="NA">c.3617-3619delAA</span> (<span class="variant" dbSNP="NA" genes_norm="NA">p.K1207fsX9</span>) in <span class="disease" id="25129257-8-129-131">BS</span> patients and a heterozygous BLM mutation in the family…	25129257	2014
BLM	641	Bloom Syndrome	C0005859	1	Biomarker	disease	BEFREE	We show that, consistent with a role for <span class="gene" id="14729972-5-41-44">BLM</span> in protection of human cells against the toxicity associated with arrest of DNA replication, <span class="disease" id="14729972-5-138-140">BS</span> cells are hypersensitive to HU.	14729972	2004
BLM	641	Bloom Syndrome	C0005859	1	Biomarker	disease	BEFREE	<span class="disease" id="11697506-1-0-14">Bloom syndrome</span> (<span class="disease" id="11697506-1-16-18">BS</span>) is characterized by premature aging and high predisposition to various types of cancer.<span class="gene" id="11697506-1-107-110">BLM</span> is the causative gene for <span class="disease" id="11697506-1-137-139">BS</span>.	11697506	2001
BLM	641	Bloom Syndrome	C0005859	1	AlteredExpression	disease	BEFREE	Through a comparison of BS cell lines, and a derivative in which the <span class="disease" id="11971187-5-69-71">BS</span> phenotype has been reverted by expression of the <span class="gene" id="11971187-5-121-124">BLM</span> cDNA, we show that BS cells display aberrant end-joining of DSBs.	11971187	2002
BLM	641	Bloom Syndrome	C0005859	1	GeneticVariation	disease	BEFREE	<span class="gene" id="11691925-2-0-3">BLM</span>, the gene mutated in <span class="disease" id="11691925-2-25-27">BS</span>, encodes a member of the RecQ family of DNA helicases.	11691925	2001
BLM	641	Bloom Syndrome	C0005859	1	GeneticVariation	disease	BEFREE	Other members of this gene family are <span class="gene" id="12952869-2-38-41">BLM</span> mutated in <span class="disease" id="12952869-2-53-67">Bloom syndrome</span>, WRN mutated in Werner syndrome and RECQL and RECQL5.	12952869	2003
BLM	641	Bloom Syndrome	C0005859	1	Biomarker	disease	BEFREE	BLM was identified as the causative gene for <span class="disease" id="9388480-2-45-47">BS</span>, and <span class="gene" id="9388480-2-53-56">BLM</span> protein is homologous to DNA helicase.	9388480	1997
BLM	641	Bloom Syndrome	C0005859	1	GeneticVariation	disease	BEFREE	We report here direct interaction between <span class="gene" id="12034743-2-42-45">BLM</span>, mutated in <span class="disease" id="12034743-2-58-74">Bloom's Syndrome</span> (<span class="disease" id="12034743-2-76-78">BS</span>), and ATM, mutated is ataxia-telangiectasia, and we have mapped the sites of interaction.	12034743	2002
BLM	641	Bloom Syndrome	C0005859	1	GeneticVariation	disease	BEFREE	<span class="disease" id="15197177-1-0-16">Bloom's syndrome</span> (<span class="disease" id="15197177-1-18-20">BS</span>), a disorder associated with genomic instability and cancer predisposition, results from defects in the Bloom's helicase (<span class="gene" id="15197177-1-143-146">BLM</span>) protein.	15197177	2004
BLM	641	Bloom Syndrome	C0005859	1	GeneticVariation	disease	BEFREE	<span class="gene" id="20299287-1-0-3">BLM</span>, the gene mutated in <span class="disease" id="20299287-1-25-39">Bloom syndrome</span> (<span class="disease" id="20299287-1-41-43">BS</span>), encodes an ATP-dependent RecQ DNA helicase that is involved in the resolution of Holliday junctions, in the suppression of crossovers and in the management of damaged replication forks.	20299287	2010
BLM	641	Bloom Syndrome	C0005859	1	Biomarker	disease	CLINGEN	In 102 of the 125 persons in whom at least one <span class="gene" id="17407155-4-47-50">BLM</span> mutation was identified, the mutation was recurrent, that is, it was shared by two or more persons with <span class="disease" id="17407155-4-155-157">BS</span>; 19 of the 64 different mutations were recurrent.	17407155	2007
BLM	641	Bloom Syndrome	C0005859	1	GeneticVariation	disease	BEFREE	Mutations in the <span class="gene" id="30209988-4-17-20">BLM</span> gene encoding the DNA helicase <span class="gene" id="30209988-4-52-55">BLM</span> leads to a rare chromosomal instability disorder known as <span class="disease" id="30209988-4-114-130">Bloom's syndrome</span>.	30209988	2018
BLM	641	Bloom Syndrome	C0005859	1	Biomarker	disease	BEFREE	<span class="gene" id="14517203-2-0-3">BLM</span>, the gene defective in <span class="disease" id="14517203-2-27-29">BS</span>, encodes a DNA helicase thought to participate in genomic maintenance.	14517203	2003
BLM	641	Bloom Syndrome	C0005859	1	CausalMutation	disease	CLINVAR	Prevalence of Bloom syndrome heterozygotes among Ashkenazi Jews.	10090915	1999
BLM	641	Bloom Syndrome	C0005859	1	GeneticVariation	disease	BEFREE	The <span class="disease" id="10637504-3-4-18">Bloom syndrome</span> gene <span class="gene" id="10637504-3-24-27">BLM</span> encodes a RecQ DNA helicase, whose absence from the cell results in genomic instability epitomized by high levels of sister-chromatid exchange (SCE) and cancer predisposition.	10637504	1999
BLM	641	Bloom Syndrome	C0005859	1	GeneticVariation	disease	BEFREE	The coding region of the <span class="disease" id="9731483-0-25-39">Bloom syndrome</span> <span class="gene" id="9731483-0-40-43">BLM</span> gene and of the CBL proto-oncogene is mutated in genetically unstable sporadic gastrointestinal tumors.	9731483	1998
BLM	641	Bloom Syndrome	C0005859	1	GeneticVariation	disease	CLINVAR	The Bloom syndrome helicase BLM interacts with TRF2 in ALT cells and promotes telomeric DNA synthesis.	12444098	2002
BLM	641	Bloom Syndrome	C0005859	1	Biomarker	disease	BEFREE	<span class="disease" id="23261817-1-0-16">Bloom's syndrome</span> (<span class="disease" id="23261817-1-18-20">BS</span>) is an inherited disorder caused by loss of function of the recQ-like <span class="gene" id="23261817-1-91-94">BLM</span> helicase.	23261817	2013
BLM	641	Bloom Syndrome	C0005859	1	Biomarker	disease	CLINGEN	Cancer predisposition caused by elevated mitotic recombination in Bloom mice.	11101838	2000
BLM	641	Bloom Syndrome	C0005859	1	GeneticVariation	disease	BEFREE	<span class="gene" id="17728255-1-0-3">BLM</span>, the protein mutated in <span class="disease" id="17728255-1-28-44">Bloom's syndrome</span>, possesses a helicase activity that can dissociate DNA structures, including the Holliday junction, expected to arise during homologous recombination.	17728255	2007
BLM	641	Bloom Syndrome	C0005859	1	GeneticVariation	disease	CLINVAR	A rigorous approach for selection of optimal variant sets for carrier screening with demonstration of clinical utility.	26247052	2015
BLM	641	Bloom Syndrome	C0005859	1	GeneticVariation	disease	BEFREE	These population data suggested that most persons with <span class="disease" id="7485150-4-55-69">Bloom syndrome</span> in whom the exceptional low-SCE cells arise are not homozygous for a mutation at <span class="gene" id="7485150-4-151-154">BLM</span> but instead are compound heterozygotes.	7485150	1995
BLM	641	Bloom Syndrome	C0005859	1	Biomarker	disease	BEFREE	The identification of <span class="gene" id="8875252-8-22-25">BLM</span> as a putative DNA helicase provides a new and powerful tool to investigate the primary defect in <span class="disease" id="8875252-8-123-125">BS</span> and the function of the <span class="gene" id="8875252-8-150-153">BLM</span> gene product in maintaining the integrity of the genome.	8875252	1996
BLM	641	Bloom Syndrome	C0005859	1	AlteredExpression	disease	BEFREE	<span class="gene" id="24958861-6-0-3">BLM</span> binds to G-quadruplex (G4) DNA, and G4 motifs were enriched at transcription start sites (TSS) and especially within first introns (false discovery rate ≤ 0.001) of differentially expressed mRNAs in <span class="disease" id="24958861-6-203-217">Bloom syndrome</span> compared with normal cells, suggesting that G-quadruplex structures formed at thes…	24958861	2014
BLM	641	Bloom Syndrome	C0005859	1	Biomarker	disease	BEFREE	Sgs1p, the ortholog of <span class="gene" id="21511048-4-23-26">BLM</span>, the <span class="disease" id="21511048-4-32-48">Bloom's syndrome</span> gene, is a RecQ-related DNA helicase; cells from BLM patients are characterized by an increase in genome instability.	21511048	2011
BLM	641	Bloom Syndrome	C0005859	1	Biomarker	disease	LHGDN	Colocalization, physical, and functional interaction between Werner and Bloom syndrome proteins.	11919194	2002
BLM	641	Bloom Syndrome	C0005859	1	Biomarker	disease	BEFREE	The isolation of the gene for <span class="disease" id="9482582-3-30-32">BS</span>, known as <span class="gene" id="9482582-3-43-46">BLM</span>, has permitted the identification of mutations within the gene and the discovery that most BS individuals of Ashkenazi Jewish origin carry the identical 6-bp deletioin/7-bp insertion at position 2,281 of <span class="gene" id="9482582-3-251-254">BLM</span…	9482582	1998
BLM	641	Bloom Syndrome	C0005859	1	CausalMutation	disease	CLINVAR	Integrated analysis of germline and somatic variants in ovarian cancer.	24448499	2014
BLM	641	Bloom Syndrome	C0005859	1	CausalMutation	disease	CLINVAR	RNA splicing. The human splicing code reveals new insights into the genetic determinants of disease.	25525159	2015
BLM	641	Bloom Syndrome	C0005859	1	GeneticVariation	disease	BEFREE	Loss-of-function mutations in the human RecQ helicase genes WRN and <span class="gene" id="20663905-1-68-71">BLM</span> respectively cause the genetic instability/cancer predisposition syndromes Werner syndrome and <span class="disease" id="20663905-1-167-181">Bloom syndrome</span>.	20663905	2010
BLM	641	Bloom Syndrome	C0005859	1	GeneticVariation	disease	BEFREE	<span class="disease" id="25418155-1-0-14">Bloom syndrome</span> is an autosomal recessive disorder caused by mutations in the RecQ family helicase <span class="gene" id="25418155-1-98-101">BLM</span> that is associated with growth retardation and predisposition to cancer.	25418155	2014
BLM	641	Bloom Syndrome	C0005859	1	GeneticVariation	disease	BEFREE	Defects in the human <span class="gene" id="23110454-1-21-24">BLM</span> gene cause <span class="disease" id="23110454-1-36-50">Bloom syndrome</span>, notable for early development of tumors in a broad variety of tissues.	23110454	2012
BLM	641	Bloom Syndrome	C0005859	1	GeneticVariation	disease	CLINVAR	Three new BLM gene mutations associated with Bloom syndrome.	18471088	2008
BLM	641	Bloom Syndrome	C0005859	1	Biomarker	disease	BEFREE	To investigate whether <span class="gene" id="9886565-3-23-26">BLM</span> was involved in cellular responses to DNA damage <span class="disease" id="9886565-3-76-92">Bloom's syndrome</span> fibroblasts were treated with either UV or ionizing radiation and the levels of p53 and two of its down stream effectors, p21waf1/cip1 and hdm2, were determined by western blot analysis.	9886565	1998
BLM	641	Bloom Syndrome	C0005859	1	Biomarker	disease	BEFREE	Real-Time PCR was carried out on lung tissue of mice either <span class="gene" id="28526615-5-60-63">BLM</span> (<span class="disease" id="28526615-5-65-71">BLM-tm</span>) or physiological solution-treated (PSS-tm), and in primary lung fibroblasts, isolated from healthy C57BL/6 mice.	28526615	2017
BLM	641	Bloom Syndrome	C0005859	1	GeneticVariation	disease	BEFREE	<span class="disease" id="14576316-1-0-16">Bloom's syndrome</span> (<span class="disease" id="14576316-1-18-20">BS</span>) which associates genetic instability and predisposition to cancer is caused by mutations in the <span class="gene" id="14576316-1-118-121">BLM</span> gene encoding a RecQ family 3'-5' DNA helicase.	14576316	2003
BLM	641	Bloom Syndrome	C0005859	1	GeneticVariation	disease	BEFREE	The <span class="disease" id="19542097-2-4-18">Bloom syndrome</span> patient (<span class="gene" id="19542097-2-28-31">BLM</span>) protein defective in the disease biochemically functions as a Holliday junction dissolvase and human cells lacking functional BLM show 10-fold elevated rates of sister chromatid exchange.	19542097	2009
BLM	641	Bloom Syndrome	C0005859	1	Biomarker	disease	BEFREE	Cells from <span class="disease" id="28947735-1-11-27">Bloom's syndrome</span> patients display genome instability due to a defective <span class="gene" id="28947735-1-83-86">BLM</span> and the downregulation of cytidine deaminase.	28947735	2017
BLM	641	Bloom Syndrome	C0005859	1	AlteredExpression	disease	LHGDN	These observations indicate that <span class="gene" id="11781842-7-33-36">BLM</span> might be an important component of p53 function and suggest that <span class="disease" id="11781842-7-102-116">Bloom Syndrome</span> phenotype may in part be the result of the deregulation of the p53 tumor suppressor pathway.	11781842	2001
BLM	641	Bloom Syndrome	C0005859	1	Biomarker	disease	CLINGEN	Rothmund-Thomson syndrome due to RECQ4 helicase mutations: report and clinical and molecular comparisons with Bloom syndrome and Werner syndrome.	10678659	2000
BLM	641	Bloom Syndrome	C0005859	1	GeneticVariation	disease	CLINVAR	Regulation of BLM Nucleolar Localization.	27657136	2016
BLM	641	Bloom Syndrome	C0005859	1	GeneticVariation	disease	BEFREE	<span class="gene" id="18923082-1-0-3">BLM</span>, the helicase mutated in <span class="disease" id="18923082-1-29-43">Bloom syndrome</span>, associates with topoisomerase 3alpha, RMI1 (RecQ-mediated genome instability), and RPA, to form a complex essential for the maintenance of genome stability.	18923082	2008
BLM	641	Bloom Syndrome	C0005859	1	Biomarker	disease	LHGDN	The C-terminal domain of the Bloom syndrome DNA helicase is essential for genomic stability.	11472631	2001
BLM	641	Bloom Syndrome	C0005859	1	Biomarker	disease	BEFREE	WRN and <span class="gene" id="11840341-4-8-11">BLM</span> genes causing WS and <span class="disease" id="11840341-4-33-35">BS</span>, encode proteins that are closely related to the RecQ helicase.	11840341	2002
BLM	641	Bloom Syndrome	C0005859	1	CausalMutation	disease	CLINVAR	Exome sequencing identifies rare deleterious mutations in DNA repair genes FANCC and BLM as potential breast cancer susceptibility alleles.	23028338	2012
BLM	641	Bloom Syndrome	C0005859	1	GeneticVariation	disease	LHGDN	Endogenous gamma-H2AX-ATM-Chk2 checkpoint activation in Bloom's syndrome helicase deficient cells is related to DNA replication arrested forks.	17634426	2007
BLM	641	Bloom Syndrome	C0005859	1	GeneticVariation	disease	BEFREE	Whole Exome Sequencing demonstrated that she had <span class="disease" id="29056561-7-49-63">Bloom syndrome</span> caused by a compound heterozygous mutation in <span class="gene" id="29056561-7-110-113">BLM</span> (<span class="variant" dbSNP="NA" genes_norm="NA">c.2207_2212delinsTAGATTC</span>; <span class="variant" dbSNP="NA" genes_norm="NA">p.(Tyr736Leufs*5)</span> and <span class="variant" d…	29056561	2018
BLM	641	Bloom Syndrome	C0005859	1	GeneticVariation	disease	BEFREE	Biallelic mutations in <span class="gene" id="25766002-1-23-26">BLM</span> cause <span class="disease" id="25766002-1-33-47">Bloom syndrome</span> (<span class="disease" id="25766002-1-49-51">BS</span>), a genome instability disorder characterized by growth retardation, sun sensitivity and a predisposition to cancer.	25766002	2014
BLM	641	Bloom Syndrome	C0005859	1	Biomarker	disease	BEFREE	The presence of chain-terminating mutations in the candidate gene in persons with <span class="disease" id="7585968-4-82-84">BS</span> proved that it was <span class="gene" id="7585968-4-104-107">BLM</span>.	7585968	1995
BLM	641	Bloom Syndrome	C0005859	1	GeneticVariation	disease	BEFREE	Homozygous inactivation of <span class="gene" id="16537486-2-27-30">BLM</span> gives rise to the cancer predisposition disorder <span class="disease" id="16537486-2-80-96">Bloom's syndrome</span>.	16537486	2006
BLM	641	Bloom Syndrome	C0005859	1	GeneticVariation	disease	BEFREE	We modeled the three-dimensional structure of the <span class="gene" id="10965492-3-50-53">BLM</span> helicase domain to analyze the structural basis of <span class="disease" id="10965492-3-105-107">BS</span>-causing mutations.	10965492	2000
BLM	641	Bloom Syndrome	C0005859	1	Biomarker	disease	BEFREE	Loss of p53 further enhanced the rate of spontaneous sister chromatid exchange (SCE) in <span class="disease" id="12606585-7-88-102">Bloom syndrome</span> (BS) cells, but not in their <span class="gene" id="12606585-7-132-135">BLM</span>-corrected counterpart, indicating that involvement of p53 in regulating spontaneous SCE is <span class="gene" id="12606585-7-227-230">BLM</span> dependent.	12606585	2003
BLM	641	Bloom Syndrome	C0005859	1	CausalMutation	disease	CLINVAR	Resolution of Disease Phenotypes Resulting from Multilocus Genomic Variation.	27959697	2017
BLM	641	Bloom Syndrome	C0005859	1	Biomarker	disease	BEFREE	Chromosomal abnormalities are hallmarks of this disorder, and high frequencies of sister chromatid exchanges and quadriradial configurations in lymphocytes and fibroblasts are diagnostic features.<span class="gene" id="15289897-2-196-199">BLM</span> is the causative gene for <span class="disease" id="15289897-2-226-228">BS</span>.	15289897	2004
BLM	641	Bloom Syndrome	C0005859	1	CausalMutation	disease	CLINVAR	Uncovering the genomic heterogeneity of multifocal breast cancer.	25850943	2015
BLM	641	Bloom Syndrome	C0005859	1	Biomarker	disease	MGD	Independent mouse models for <span class="disease" id="14642567-1-29-43">Bloom syndrome</span> (<span class="disease" id="14642567-1-45-47">BS</span>) exist, each thought to disrupt <span class="gene" id="14642567-1-80-83">Blm</span> gene function.	14642567	2003
BLM	641	Bloom Syndrome	C0005859	1	GeneticVariation	disease	CLINVAR	Exome sequencing identifies rare deleterious mutations in DNA repair genes FANCC and BLM as potential breast cancer susceptibility alleles.	23028338	2012
BLM	641	Bloom Syndrome	C0005859	1	GeneticVariation	disease	BEFREE	Germ-line mutations in the <span class="gene" id="25673821-2-27-30">BLM</span> gene causes <span class="disease" id="25673821-2-43-57">Bloom syndrome</span>, a rare disorder characterized by premature aging and predisposition to multiple cancers, including breast cancer.	25673821	2015
BLM	641	Bloom Syndrome	C0005859	1	GeneticVariation	disease	BEFREE	The colocalization of RAD51/DMC1 with BLM and the statistically significant excess of <span class="disease" id="10652259-9-86-89">BLM</span> signals in the synapsed pseudoautosomal region of the X-Y chromosomes, which is a recombinational hot spot, provide indications that <span class="gene" id="10652259-9-223-226">BLM</span> protein may function in the meiotic recombination process.	10652259	2000
BLM	641	Bloom Syndrome	C0005859	1	GeneticVariation	disease	CLINVAR	Disease-causing missense mutations in human DNA helicase disorders.	23276657	2015
BLM	641	Bloom Syndrome	C0005859	1	Biomarker	disease	CTD_human	Effects of mercury on the structure and activity of BLM642-1290 recombinant helicase.	21440839	2011
BLM	641	Bloom Syndrome	C0005859	1	Biomarker	disease	MGD	Stage-specific apoptosis, developmental delay, and embryonic lethality in mice homozygous for a targeted disruption in the murine Bloom's syndrome gene.	9808625	1998
BLM	641	Bloom Syndrome	C0005859	1	CausalMutation	disease	CLINVAR	A common nonsense mutation of the BLM gene and prostate cancer risk and survival.	24096176	2013
BLM	641	Bloom Syndrome	C0005859	1	Biomarker	disease	BEFREE	<span class="gene" id="10779560-2-0-3">BLM</span>, the protein altered in <span class="disease" id="10779560-2-28-30">BS</span>, is a RecQ DNA helicase.	10779560	2000
BLM	641	Bloom Syndrome	C0005859	1	AlteredExpression	disease	BEFREE	Moreover, lymphoblastoid cell lines (LCLs) derived from <span class="disease" id="11399766-5-56-58">BS</span> donors are resistant to both gamma-radiation and doxorubicin-induced cell killing, and sensitivity can be restored by the stable expression of normal <span class="gene" id="11399766-5-209-212">BLM</span>.	11399766	2001
BLM	641	Bloom Syndrome	C0005859	1	CausalMutation	disease	CLINVAR	In 102 of the 125 persons in whom at least one <span class="gene" id="17407155-4-47-50">BLM</span> mutation was identified, the mutation was recurrent, that is, it was shared by two or more persons with <span class="disease" id="17407155-4-155-157">BS</span>; 19 of the 64 different mutations were recurrent.	17407155	2007
BLM	641	Bloom Syndrome	C0005859	1	GeneticVariation	disease	CLINVAR	Deleterious Germline BLM Mutations and the Risk for Early-onset Colorectal Cancer.	26358404	2015
BLM	641	Bloom Syndrome	C0005859	1	GeneticVariation	disease	BEFREE	<span class="disease" id="11741924-1-0-16">Bloom's syndrome</span> is a rare human autosomal recessive disorder that combines a marked genetic instability and an increased risk of developing all types of cancers and which results from mutations in both copies of the <span class="gene" id="11741924-1-217-220">BLM</span> gene encoding a RecQ 3'-5' DNA helicase.	11741924	2002
BLM	641	Bloom Syndrome	C0005859	1	AlteredExpression	disease	LHGDN	<span class="disease" id="18682526-1-0-16">Bloom's syndrome</span> (<span class="disease" id="18682526-1-18-20">BS</span>) is a cancer predisposition disorder caused by mutation of the <span class="gene" id="18682526-1-84-87">BLM</span> gene, encoding a member of the RecQ helicase family.	18682526	2008
BLM	641	Bloom Syndrome	C0005859	1	GeneticVariation	disease	BEFREE	<span class="disease" id="23276657-5-0-16">Bloom's syndrome</span> causing missense mutations are found in the conserved helicase and RecQ C-terminal domain of <span class="gene" id="23276657-5-110-113">BLM</span> that interfere with helicase function.	23276657	2015
BLM	641	Bloom Syndrome	C0005859	1	Biomarker	disease	BEFREE	The <span class="disease" id="25794620-1-4-18">Bloom syndrome</span> helicase <span class="gene" id="25794620-1-28-31">BLM</span> and topoisomerase-IIβ-binding protein 1 (TopBP1) are key regulators of genome stability.	25794620	2015
BLM	641	Bloom Syndrome	C0005859	1	GeneticVariation	disease	CLINVAR	Critical interaction domains between bloom syndrome protein and RAD51.	21113733	2011
BLM	641	Bloom Syndrome	C0005859	1	GeneticVariation	disease	CLINVAR	Structural basis of Bloom syndrome (BS) causing mutations in the BLM helicase domain.	10965492	2000
BLM	641	Bloom Syndrome	C0005859	1	GeneticVariation	disease	BEFREE	A previously reported homozygous damaging variant in <span class="gene" id="31112269-8-53-56">BLM</span> is predicted to cause <span class="disease" id="31112269-8-79-93">Bloom syndrome</span> in 1 case and 1 case was homozygous for a damaging variant in MCPH1, a result of uncertain significance.	31112269	2020
BLM	641	Bloom Syndrome	C0005859	1	GeneticVariation	disease	BEFREE	Mutations in <span class="gene" id="30044990-1-13-16">BLM</span> helicase predispose <span class="disease" id="30044990-1-37-51">Bloom syndrome</span> (<span class="disease" id="30044990-1-53-55">BS</span>) patients to a wide spectrum of cancers.	30044990	2018
BLM	641	Bloom Syndrome	C0005859	1	Biomarker	disease	MGD	Persons with the autosomal recessive disorder <span class="disease" id="12242442-1-46-60">Bloom syndrome</span> are predisposed to cancers of many types due to loss-of-function mutations in the <span class="gene" id="12242442-1-143-146">BLM</span> gene, which encodes a recQ-like helicase.	12242442	2002
BLM	641	Bloom Syndrome	C0005859	1	GeneticVariation	disease	BEFREE	An additional 2 cancers were identified in a woman with a diagnosis of <span class="disease" id="29958926-5-71-85">Bloom syndrome</span> (<span class="gene" id="29958926-5-87-90">BLM</span> mutation) who was not germline tested.	29958926	2018
BLM	641	Bloom Syndrome	C0005859	1	GeneticVariation	disease	BEFREE	Our analysis identified families with heterozygous, deleterious mutations in the DNA repair genes FANCC and <span class="gene" id="23028338-3-108-111">BLM</span>, which are responsible for the autosomal recessive disorders Fanconi Anemia and <span class="disease" id="23028338-3-192-206">Bloom syndrome</span>.	23028338	2012
BLM	641	Bloom Syndrome	C0005859	1	GeneticVariation	disease	BEFREE	<span class="disease" id="11960380-1-0-16">Bloom's syndrome</span> (<span class="disease" id="11960380-1-18-20">BS</span>) arises through mutations in both copies of the <span class="gene" id="11960380-1-69-72">BLM</span> gene that encodes a RecQ 3'-5' DNA helicase.	11960380	2002
BLM	641	Bloom Syndrome	C0005859	1	GeneticVariation	disease	CLINVAR	Human Bloom protein stimulates flap endonuclease 1 activity by resolving DNA secondary structure.	15579905	2005
BLM	641	Bloom Syndrome	C0005859	1	GeneticVariation	disease	CLINVAR	A novel frameshift mutation in BLM gene associated with high sister chromatid exchanges (SCE) in heterozygous family members.	25129257	2014
BLM	641	Bloom Syndrome	C0005859	1	CausalMutation	disease	CLINVAR	Clinical evaluation of a multiple-gene sequencing panel for hereditary cancer risk assessment.	24733792	2014
BLM	641	Bloom Syndrome	C0005859	1	GeneticVariation	disease	BEFREE	Mutations in human <span class="gene" id="28338731-1-19-22">BLM</span> helicase give rise to the autosomal recessive <span class="disease" id="28338731-1-69-83">Bloom syndrome</span>, which shows high predisposition to types of malignant tumours.	28338731	2017
BLM	641	Bloom Syndrome	C0005859	1	GeneticVariation	disease	CLINVAR	Undefined familial colorectal cancer and the role of pleiotropism in cancer susceptibility genes.	27356891	2016
BLM	641	Bloom Syndrome	C0005859	1	CausalMutation	disease	CLINVAR	First Two Cases of Bloom Syndrome in Russia: Lack of Skin Manifestations in a <i>BLM</i> c.1642C>T (p.Q548X) Homozygote as a Likely Cause of Underdiagnosis.	28611551	2017
BLM	641	Bloom Syndrome	C0005859	1	CausalMutation	disease	CLINVAR	The presence of chain-terminating mutations in the candidate gene in persons with <span class="disease" id="7585968-4-82-84">BS</span> proved that it was <span class="gene" id="7585968-4-104-107">BLM</span>.	7585968	1995
BLM	641	Bloom Syndrome	C0005859	1	GeneticVariation	disease	CLINVAR	Elevation of sister chromatid exchange in Saccharomyces cerevisiae sgs1 disruptants and the relevance of the disruptants as a system to evaluate mutations in Bloom's syndrome gene.	10812332	2000
BLM	641	Bloom Syndrome	C0005859	1	GeneticVariation	disease	BEFREE	Linkage disequilibrium between the FES, D15S127, and <span class="gene" id="8079989-0-53-56">BLM</span> loci in Ashkenazi Jews with <span class="disease" id="8079989-0-85-99">Bloom syndrome</span>.	8079989	1994
BLM	641	Bloom Syndrome	C0005859	1	GeneticVariation	disease	BEFREE	<span class="disease" id="11487553-1-0-16">Bloom's syndrome</span> (<span class="disease" id="11487553-1-18-20">BS</span>) is a rare recessive disorder caused by germline mutation of the <span class="gene" id="11487553-1-86-89">BLM</span> gene.	11487553	2001
BLM	641	Bloom Syndrome	C0005859	1	GeneticVariation	disease	BEFREE	The detection of <span class="gene" id="12060858-4-17-20">BLM</span> gene mutations for laboratory diagnosis of <span class="disease" id="12060858-4-64-66">BS</span> is laborious and impractical, unless there are common mutations in a population.	12060858	2002
BLM	641	Bloom Syndrome	C0005859	1	GeneticVariation	disease	BEFREE	Mutations in <span class="gene" id="29523790-1-13-16">BLM</span> in <span class="disease" id="29523790-1-20-34">Bloom Syndrome</span> patients predispose them to multiple types of cancers.	29523790	2018
BLM	641	Bloom Syndrome	C0005859	1	GeneticVariation	disease	CLINVAR	RNA splicing. The human splicing code reveals new insights into the genetic determinants of disease.	25525159	2015
BLM	641	Bloom Syndrome	C0005859	1	Biomarker	disease	BEFREE	The Saccharomyces cerevisiae RecQ helicase Sgs1 is orthologous to human <span class="gene" id="30916344-3-72-75">BLM</span>, defects in which cause the cancer-prone <span class="disease" id="30916344-3-117-133">Bloom's Syndrome</span>.	30916344	2019
BLM	641	Bloom Syndrome	C0005859	1	Biomarker	disease	BEFREE	Mutational inactivation of Werner (WRN) and Bloom (<span class="gene" id="29080750-3-51-54">BLM</span>) genes results in Werner syndrome (WS) and <span class="disease" id="29080750-3-98-112">Bloom syndrome</span> (<span class="disease" id="29080750-3-114-116">BS</span>) respectively.	29080750	2018
BLM	641	Bloom Syndrome	C0005859	1	GeneticVariation	disease	BEFREE	Mutations altering <span class="gene" id="17900800-2-19-22">BLM</span> function are associated with highly elevated cancer susceptibility (<span class="disease" id="17900800-2-91-107">Bloom's syndrome</span>).	17900800	2007
BLM	641	Bloom Syndrome	C0005859	1	GeneticVariation	disease	BEFREE	<span class="gene" id="12826610-2-0-3">BLM</span>, the gene mutated in <span class="disease" id="12826610-2-25-39">Bloom syndrome</span>, has been cloned previously, and the <span class="gene" id="12826610-2-77-80">BLM</span> protein is a member of the RecQ family of DNA helicases.	12826610	2003
BLM	641	Bloom Syndrome	C0005859	1	Biomarker	disease	BEFREE	The <span class="disease" id="12444098-0-4-18">Bloom syndrome</span> helicase <span class="gene" id="12444098-0-28-31">BLM</span> interacts with TRF2 in ALT cells and promotes telomeric DNA synthesis.	12444098	2002
BLM	641	Bloom Syndrome	C0005859	1	Biomarker	disease	BEFREE	The Saccharomyces cerevisiae SGS1 gene is homologous to Escherichia coli RecQ and the human <span class="gene" id="8913739-1-92-95">BLM</span> and WRN proteins that are defective in the cancer-prone disorder <span class="disease" id="8913739-1-161-177">Bloom's syndrome</span> and the premature aging disorder Werner's syndrome, respectively.	8913739	1996
BLM	641	Bloom Syndrome	C0005859	1	GeneticVariation	disease	BEFREE	By WES, compound heterozygous <span class="gene" id="23552953-7-30-33">BLM</span> stop founder mutations were detected causing <span class="disease" id="23552953-7-79-93">Bloom syndrome</span>.	23552953	2013
BLM	641	Bloom Syndrome	C0005859	1	GeneticVariation	disease	CLINVAR	The Bloom's syndrome gene product interacts with topoisomerase III.	10734115	2000
BLM	641	Bloom Syndrome	C0005859	1	Biomarker	disease	BEFREE	<span class="gene" id="9671747-7-0-3">BLM</span>- and WRN-bearing yeasts provide new useful models to investigate human <span class="disease" id="9671747-7-75-77">BS</span> and WS diseases.	9671747	1998
BLM	641	Bloom Syndrome	C0005859	1	Biomarker	disease	BEFREE	Absence of p53 enhances growth defects and etoposide sensitivity of human cells lacking the <span class="disease" id="17630856-0-92-106">Bloom syndrome</span> helicase <span class="gene" id="17630856-0-116-119">BLM</span>.	17630856	2007
BLM	641	Bloom Syndrome	C0005859	1	GeneticVariation	disease	CLINVAR	Point mutations causing Bloom's syndrome abolish ATPase and DNA helicase activities of the BLM protein.	9840919	1998
BLM	641	Bloom Syndrome	C0005859	1	GeneticVariation	disease	CLINVAR	Dissecting the genotype in syndromic intellectual disability using whole exome sequencing in addition to genome-wide copy number analysis.	23552953	2013
BLM	641	Bloom Syndrome	C0005859	1	Biomarker	disease	GENOMICS_ENGLAND	DNA helicase deficiencies associated with cancer predisposition and premature ageing disorders.	11257107	2001
BLM	641	Bloom Syndrome	C0005859	1	CausalMutation	disease	CLINVAR	Carrier frequency of the Bloom syndrome blmAsh mutation in the Ashkenazi Jewish population.	9758720	1998
BLM	641	Bloom Syndrome	C0005859	1	GeneticVariation	disease	BEFREE	Using a humanized model of Saccharomyces cerevisiae that expresses a chimera of the N terminus of yeast Sgs1 and the C terminus of human <span class="gene" id="23129629-2-137-140">BLM</span> from the chromosomal SGS1 locus, we have functionally evaluated 27 <span class="gene" id="23129629-2-208-211">BLM</span> alleles that are <span class="negexp">not currently known to be associated</span> with …	23129629	2012
BLM	641	Bloom Syndrome	C0005859	1	GeneticVariation	disease	UNIPROT	In this study we characterize a new <span class="gene" id="9285778-5-36-39">BLM</span> mutation in a <span class="disease" id="9285778-5-54-56">BS</span> patient leading to the replacement, in the C-terminal region of Blm, of a highly conserved cysteine by a phenylalanine in codon 1036.	9285778	1997
BLM	641	Bloom Syndrome	C0005859	1	GeneticVariation	disease	BEFREE	Mutations of the <span class="gene" id="24096176-2-17-20">BLM</span> gene cause another chromosomal instability clinical syndrome, called <span class="disease" id="24096176-2-90-104">Bloom syndrome</span>.	24096176	2013
BLM	641	Bloom Syndrome	C0005859	1	CausalMutation	disease	CLINVAR	BLM heterozygosity and the risk of colorectal cancer.	12242432	2002
BLM	641	Bloom Syndrome	C0005859	1	Biomarker	disease	GENOMICS_ENGLAND	Germline Genetic Predisposition to Hematologic Malignancy.	28297620	2017
BLM	641	Bloom Syndrome	C0005859	1	GeneticVariation	disease	CLINVAR	BLM (the causative gene of Bloom syndrome) protein translocation into the nucleus by a nuclear localization signal.	9388480	1997
BLM	641	Bloom Syndrome	C0005859	1	GeneticVariation	disease	BEFREE	Mutations in the RecQ helicases <span class="gene" id="23161009-8-32-35">BLM</span> and WRN are linked to the cancer-prone disorder <span class="disease" id="23161009-8-84-100">Bloom's syndrome</span> and premature aging condition Werner syndrome, respectively.	23161009	2013
BLM	641	Bloom Syndrome	C0005859	1	CausalMutation	disease	CLINVAR	The frequency of the BLM p.Q548X (c.1642C>T) mutation in breast cancer patients from Russia is no higher than in the general population.	25399228	2014
BLM	641	Bloom Syndrome	C0005859	1	GeneticVariation	disease	CLINVAR	In 102 of the 125 persons in whom at least one <span class="gene" id="17407155-4-47-50">BLM</span> mutation was identified, the mutation was recurrent, that is, it was shared by two or more persons with <span class="disease" id="17407155-4-155-157">BS</span>; 19 of the 64 different mutations were recurrent.	17407155	2007
BLM	641	Bloom Syndrome	C0005859	1	CausalMutation	disease	CLINVAR	Transfection of BLM into cultured bloom syndrome cells reduces the sister-chromatid exchange rate toward normal.	10521302	1999
BLM	641	Bloom Syndrome	C0005859	1	Biomarker	disease	BEFREE	In <span class="gene" id="21712816-5-3-6">BLM</span>-deficient cells, pyrimidine pool normalization leads to reduction of sister chromatid exchange frequency and is sufficient for full restoration of replication fork velocity but not the fork restart defect, thus identifying the part of the <span class="disease" id="21712816-5-246-260">Bloom syndrome</span> phenotype because of pyrimidine pool im…	21712816	2011
BLM	641	Bloom Syndrome	C0005859	1	GeneticVariation	disease	BEFREE	A single predominant mutation for each has been reported in Ahshkenazi Jews: c.711+4A--&gt;T (IVS4 +4 A--&gt;T) in FACC and <span class="gene" id="18210922-2-118-121">BLM</span>(Ash) in <span class="disease" id="18210922-2-130-144">Bloom syndrome</span>.	18210922	2007
BLM	641	Bloom Syndrome	C0005859	1	CausalMutation	disease	CLINVAR	Dissecting the genotype in syndromic intellectual disability using whole exome sequencing in addition to genome-wide copy number analysis.	23552953	2013
BLM	641	Bloom Syndrome	C0005859	1	Biomarker	disease	BEFREE	Single amino acid substitutions found in BS cells, abolish both ATPase and helicase activities of this protein, indicating that defects in these <span class="gene" id="9840919-4-145-148">BLM</span> functions may be primarily responsible for <span class="disease" id="9840919-4-192-194">BS</span> establishment.	9840919	1998
BLM	641	Bloom Syndrome	C0005859	1	Biomarker	disease	CLINGEN	The presence of chain-terminating mutations in the candidate gene in persons with <span class="disease" id="7585968-4-82-84">BS</span> proved that it was <span class="gene" id="7585968-4-104-107">BLM</span>.	7585968	1995
BLM	641	Bloom Syndrome	C0005859	1	Biomarker	disease	BEFREE	Altogether, these data indicate that <span class="gene" id="23225144-9-37-40">BLM</span> is not only a gene for <span class="disease" id="23225144-9-64-80">Bloom's syndrome</span> but also might represent a breast cancer susceptibility gene.	23225144	2013
BLM	641	Bloom Syndrome	C0005859	1	GeneticVariation	disease	CLINVAR	The Q motif of Fanconi anemia group J protein (FANCJ) DNA helicase regulates its dimerization, DNA binding, and DNA repair function.	22582397	2012
BLM	641	Bloom Syndrome	C0005859	1	Biomarker	disease	BEFREE	The characteristic effect of <span class="gene" id="11396677-7-29-32">BLM</span> on specific cells in different periods suggests that the <span class="gene" id="11396677-7-90-93">BLM</span> gene product is closely related to neuronal development as well as immune, insulin secretory and sperm functions, which appear in different periods, and disorders of which are major symptoms of <span class="di…	11396677	2001
BLM	641	Bloom Syndrome	C0005859	1	Biomarker	disease	BEFREE	<span class="gene" id="10762650-2-0-3">BLM</span> was identified as the causative gene for <span class="disease" id="10762650-2-45-47">BS</span>.	10762650	2000
BLM	641	Bloom Syndrome	C0005859	1	GeneticVariation	disease	LHGDN	We demonstrate that <span class="gene" id="18708356-5-20-23">BLM</span>, the RecQ DNA helicase mutated in <span class="disease" id="18708356-5-58-72">Bloom syndrome</span>, is preferentially modified by SUMO-2/3 both in vitro and in vivo.	18708356	2008
BLM	641	Bloom Syndrome	C0005859	1	Biomarker	disease	BEFREE	<span class="gene" id="11309417-2-0-3">BLM</span>, the protein defective in <span class="disease" id="11309417-2-30-32">BS</span>, is a RecQ-like helicase, presumed to function in DNA replication, recombination, or repair.	11309417	2001
BLM	641	Bloom Syndrome	C0005859	1	Biomarker	disease	BEFREE	<span class="gene" id="30936263-4-0-22">BLM RecQ-like helicase</span> is essential for genome integrity and is deficient in <span class="disease" id="30936263-4-77-91">Bloom syndrome</span> (<span class="disease" id="30936263-4-93-95">BS</span>), a rare genetic disease characterized by genome instability, accumulation of micronuclei, susceptibility to cancer, and immunodeficiency.	30936263	2019
BLM	641	Bloom Syndrome	C0005859	1	CausalMutation	disease	CLINVAR	Bloom syndrome without typical sun-sensitive skin lesions in three Slovak siblings.	26340805	2016
BLM	641	Bloom Syndrome	C0005859	1	AlteredExpression	disease	BEFREE	LOHs were generated by the combination of allele-specific double-stranded DNA breaks introduced by CRISPR/Cas9 and suppression of <span class="disease" id="31805151-5-130-144">Bloom syndrome</span> (<span class="gene" id="31805151-5-146-149">BLM</span>) gene expression by the Tet-Off system.	31805151	2019
BLM	641	Bloom Syndrome	C0005859	1	Biomarker	disease	BEFREE	<span class="gene" id="10069810-4-0-3">BLM</span> transfected into <span class="disease" id="10069810-4-21-23">BS</span> cells reduces the frequency of sister chromatid exchanges and restores <span class="gene" id="10069810-4-95-98">BLM</span> in the nucleus.	10069810	1999
BLM	641	Bloom Syndrome	C0005859	1	GeneticVariation	disease	BEFREE	From 1965 on over the next 30 years, he and his coworkers systematically studied <span class="disease" id="27016306-3-81-97">Bloom's syndrome</span> in depth, cumulating in the identification in 1995 of the <span class="gene" id="27016306-3-156-159">BLM</span> gene as encoding a DNA helicase.	27016306	2016
BLM	641	Bloom Syndrome	C0005859	1	GeneticVariation	disease	CLINVAR	Germline DNA-repair Gene Mutations and Outcomes in Men with Metastatic Castration-resistant Prostate Cancer Receiving First-line Abiraterone and Enzalutamide.	29439820	2018
BLM	641	Bloom Syndrome	C0005859	1	AlteredExpression	disease	BEFREE	Protein kinase A subunit expression is altered in <span class="disease" id="18401830-0-50-64">Bloom syndrome</span> fibroblasts and the <span class="gene" id="18401830-0-85-88">BLM</span> protein is increased in adrenocortical hyperplasias: inverse findings for <span class="gene" id="18401830-0-163-166">BLM</span> and PRKAR1A.	18401830	2008
BLM	641	Bloom Syndrome	C0005859	1	CausalMutation	disease	CLINVAR	A rigorous approach for selection of optimal variant sets for carrier screening with demonstration of clinical utility.	26247052	2015
BLM	641	Bloom Syndrome	C0005859	1	GeneticVariation	disease	CLINVAR	Clinical evaluation of a multiple-gene sequencing panel for hereditary cancer risk assessment.	24733792	2014
BLM	641	Bloom Syndrome	C0005859	1	GeneticVariation	disease	CLINVAR	Germline Variants in Targeted Tumor Sequencing Using Matched Normal DNA.	26556299	2016
BLM	641	Bloom Syndrome	C0005859	1	GeneticVariation	disease	BEFREE	Because many of the mutations in <span class="disease" id="9388193-7-33-35">BS</span> individuals are predicted to truncate the <span class="gene" id="9388193-7-78-81">BLM</span> protein and thus eliminate the "helicase" motifs or map to conserved positions within these motifs, our data strongly suggest that these mutations will disable the 3'-5' helicase function of the BLM protein.	9388193	1997
BLM	641	Bloom Syndrome	C0005859	1	GeneticVariation	disease	CLINVAR	The presence of chain-terminating mutations in the candidate gene in persons with <span class="disease" id="7585968-4-82-84">BS</span> proved that it was <span class="gene" id="7585968-4-104-107">BLM</span>.	7585968	1995
BLM	641	Bloom Syndrome	C0005859	1	GeneticVariation	disease	BEFREE	The <span class="gene" id="22024395-3-4-7">BLM</span> gene mutated in <span class="disease" id="22024395-3-24-26">BS</span> encodes a DNA helicase that functions in a protein complex to suppress sister-chromatid exchange.	22024395	2012
BLM	641	Bloom Syndrome	C0005859	1	CausalMutation	disease	CLINVAR	Undefined familial colorectal cancer and the role of pleiotropism in cancer susceptibility genes.	27356891	2016
BLM	641	Bloom Syndrome	C0005859	1	Biomarker	disease	BEFREE	In humans, defects in three family members are associated with disease conditions: <span class="gene" id="11356154-2-83-86">BLM</span> is defective in <span class="disease" id="11356154-2-103-119">Bloom's syndrome</span>, WRN in Werner's syndrome and RTS in Rothmund-Thomson syndrome.	11356154	2001
BLM	641	Bloom Syndrome	C0005859	1	AlteredExpression	disease	BEFREE	To understand the function of <span class="gene" id="10540192-8-30-33">BLM</span> in haematopoietic cells and the cause of immunodeficiency in <span class="disease" id="10540192-8-95-97">BS</span>, expression of the BLM gene in various human tissues and haematopoietic cell lines was analysed and the involvement of BLM in immunoglobulin rearrangement examined.	10540192	1999
BLM	641	Bloom Syndrome	C0005859	1	Biomarker	disease	BEFREE	The SGS1 gene of the yeast Saccharomyces cerevisiae encodes a DNA helicase with homology to the human <span class="disease" id="10600744-1-102-118">Bloom's syndrome</span> gene <span class="gene" id="10600744-1-124-127">BLM</span> and the Werner's syndrome gene WRN.	10600744	1999
BLM	641	Bloom Syndrome	C0005859	1	Biomarker	disease	GENOMICS_ENGLAND
BLM	641	Bloom Syndrome	C0005859	1	CausalMutation	disease	CLINVAR	Cellular defects caused by hypomorphic variants of the Bloom syndrome helicase gene BLM.	26788541	2016
BLM	641	Bloom Syndrome	C0005859	1	GeneticVariation	disease	CLINVAR	Structural and functional analyses of disease-causing missense mutations in Bloom syndrome protein.	17878217	2007
BLM	641	Bloom Syndrome	C0005859	1	Biomarker	disease	BEFREE	Analysis of <span class="gene" id="29042409-5-12-15">BLM</span> in <span class="disease" id="29042409-5-19-35">Bloom's syndrome</span> fibroblasts or by depletion of BLM from human cancer cells confirms a role for Sgs1/BLM in suppressing R-loop-associated genome instability across species.	29042409	2017
BLM	641	Bloom Syndrome	C0005859	1	CausalMutation	disease	CLINVAR	Immunodeficiency in Bloom's Syndrome.	29098565	2018
BLM	641	Bloom Syndrome	C0005859	1	GeneticVariation	disease	LHGDN	We investigated the mutation in the <span class="gene" id="15289897-3-36-39">BLM</span> gene in 4 Japanese <span class="disease" id="15289897-3-59-61">BS</span> kindreds.	15289897	2004
BLM	641	Bloom Syndrome	C0005859	1	CausalMutation	disease	CLINVAR	The Ashkenazic Jewish Bloom syndrome mutation blmAsh is present in non-Jewish Americans of Spanish ancestry.	9837821	1998
BLM	641	Bloom Syndrome	C0005859	1	GeneticVariation	disease	BEFREE	In 102 of the 125 persons in whom at least one <span class="gene" id="17407155-4-47-50">BLM</span> mutation was identified, the mutation was recurrent, that is, it was shared by two or more persons with <span class="disease" id="17407155-4-155-157">BS</span>; 19 of the 64 different mutations were recurrent.	17407155	2007
BLM	641	Bloom Syndrome	C0005859	1	GeneticVariation	disease	LHGDN	We have shown that the <span class="disease" id="11532193-2-23-37">Bloom syndrome</span> <span class="gene" id="11532193-2-38-41">BLM</span> gene may be a target of microsatelliteinstability (MSI) in a short poly-adenine repeat located in its coding region.	11532193	2001
BLM	641	Bloom Syndrome	C0005859	1	GeneticVariation	disease	BEFREE	<span class="disease" id="24602044-1-0-14">Bloom Syndrome</span> (BS, MIM #210900) is an autosomal recessive genetic disorder caused by a mutation in the BLM gene, which codes for the DNA repair enzyme <span class="gene" id="24602044-1-152-158">RecQL3</span> helicase.	24602044	2014
BLM	641	Bloom Syndrome	C0005859	1	Biomarker	disease	CLINGEN	Persons with the autosomal recessive disorder <span class="disease" id="12242442-1-46-60">Bloom syndrome</span> are predisposed to cancers of many types due to loss-of-function mutations in the <span class="gene" id="12242442-1-143-146">BLM</span> gene, which encodes a recQ-like helicase.	12242442	2002
BLM	641	Bloom Syndrome	C0005859	1	GeneticVariation	disease	UNIPROT	Identification of a novel <span class="gene" id="10862105-0-26-29">BLM</span> missense mutation (2706T&gt;C) in a Moroccan patient with <span class="disease" id="10862105-0-85-101">Bloom's syndrome</span>.	10862105	2000
BLM	641	Bloom Syndrome	C0005859	1	Biomarker	disease	GENOMICS_ENGLAND	In 102 of the 125 persons in whom at least one <span class="gene" id="17407155-4-47-50">BLM</span> mutation was identified, the mutation was recurrent, that is, it was shared by two or more persons with <span class="disease" id="17407155-4-155-157">BS</span>; 19 of the 64 different mutations were recurrent.	17407155	2007
BLM	641	Bloom Syndrome	C0005859	1	CausalMutation	disease	CLINVAR	Candidate DNA repair susceptibility genes identified by exome sequencing in high-risk pancreatic cancer.	26546047	2016
BLM	641	Bloom Syndrome	C0005859	1	Biomarker	disease	BEFREE	<span class="gene" id="10825162-2-0-3">BLM</span>, the gene defective in <span class="disease" id="10825162-2-27-43">Bloom's syndrome</span>, encodes a 159-kDa protein possessing DNA-stimulated ATPase and ATP-dependent DNA helicase activities.	10825162	2000
BLM	641	Bloom Syndrome	C0005859	1	GeneticVariation	disease	BEFREE	Mutations altering <span class="gene" id="19432957-1-19-22">BLM</span> function are associated with highly elevated cancer susceptibility (<span class="disease" id="19432957-1-91-105">Bloom syndrome</span>).	19432957	2009
BLM	641	Bloom Syndrome	C0005859	1	GeneticVariation	disease	CLINVAR	Multimeric BLM is dissociated upon ATP hydrolysis and functions as monomers in resolving DNA structures.	22885301	2012
BLM	641	Bloom Syndrome	C0005859	1	Biomarker	disease	BEFREE	This review also discusses the nuclear localization signal of <span class="gene" id="15137905-8-62-65">BLM</span>, the proteins that interact with <span class="gene" id="15137905-8-99-102">BLM</span> and tumors originating from <span class="disease" id="15137905-8-131-145">Bloom syndrome</span>.	15137905	2004
BLM	641	Bloom Syndrome	C0005859	1	CausalMutation	disease	CLINVAR	Chromosomal instability associated with a novel BLM frameshift mutation (c.1980-1982delAA) in two unrelated Tunisian families with Bloom syndrome.	24118499	2014
BLM	641	Bloom Syndrome	C0005859	1	AlteredExpression	disease	BEFREE	The high expression of <span class="gene" id="31660888-1-23-26">BLM</span> (<span class="disease" id="31660888-1-28-42">Bloom syndrome</span>) helicase in tumors involves its strong association with cell expansion.	31660888	2019
BLM	641	Bloom Syndrome	C0005859	1	GeneticVariation	disease	BEFREE	Three new <span class="gene" id="18471088-0-10-13">BLM</span> gene mutations associated with <span class="disease" id="18471088-0-45-59">Bloom syndrome</span>.	18471088	2008
BLM	641	Bloom Syndrome	C0005859	1	Biomarker	disease	BEFREE	The gene product whose mutation leads to <span class="disease" id="16880537-2-41-43">BS</span> is the RecQ family helicase <span class="gene" id="16880537-2-72-75">BLM</span>, which forms a complex with DNA topoisomerase IIIalpha (Top3alpha).	16880537	2006
BLM	641	Bloom Syndrome	C0005859	1	GeneticVariation	disease	BEFREE	<span class="disease" id="11781842-1-0-14">Bloom syndrome</span> is an autosomal recessive disorder associated with mutations in <span class="gene" id="11781842-1-79-82">BLM</span> gene encoding protein that belongs to the family of DNA helicases.	11781842	2001
BLM	641	Bloom Syndrome	C0005859	1	Biomarker	disease	BEFREE	Although absence from the nucleus of functional <span class="gene" id="11173860-7-48-51">BLM</span> - the situation in <span class="disease" id="11173860-7-71-73">BS</span> - obviously is not lethal in the human, other helicases would appear to be unable to substitute for it completely, witness the hypermutability and hyperrecombinability of <span class="disease" id="11173860-7-245-247">BS</span>…	11173860	2000
BLM	641	Body Height	C0005890	0.1	GeneticVariation	phenotype	GWASCAT	Leveraging Polygenic Functional Enrichment to Improve GWAS Power.	30595370	2019
BLM	641	Malignant neoplasm of breast	C0006142	0.1	Biomarker	disease	BEFREE	Lymphocytes of the <span class="disease" id="9506891-5-19-21">BC</span> subjects appeared to be more sensitive to <span class="gene" id="9506891-5-64-67">BLM</span> exposure as shown by higher level of DNA damage.	9506891	1997
BLM	641	Malignant neoplasm of breast	C0006142	0.1	Biomarker	disease	BEFREE	Our results suggest that the variability of the RAD51 and <span class="gene" id="23404160-9-58-61">BLM</span> genes may play a role in <span class="disease" id="23404160-9-87-100">breast cancer</span> occurrence.	23404160	2013
BLM	641	Malignant neoplasm of breast	C0006142	0.1	GeneticVariation	disease	BEFREE	17 double heterozygous (DH) <span class="disease" id="24800916-1-28-41">breast cancer</span> (BC) patients were identified upon the analysis of 5,391 affected women for recurrent Slavic mutations in BRCA1, CHEK2, NBN/NBS1, ATM, and <span class="gene" id="24800916-1-181-184">BLM</span> genes.	24800916	2014
BLM	641	Malignant neoplasm of breast	C0006142	0.1	GeneticVariation	disease	BEFREE	This study demonstrates that <span class="gene" id="21815139-8-29-32">BLM</span> <span class="variant" dbSNP="rs200389141" genes_norm="641">Q548X</span> allele is recurrent in Slavic subjects and may be associated with <span class="disease" id="21815139-8-105-107">BC</span> risk.	21815139	2012
BLM	641	Malignant neoplasm of breast	C0006142	0.1	Biomarker	disease	BEFREE	Screening antiproliferative drug for <span class="disease" id="31660888-0-37-50">breast cancer</span> from bisbenzylisoquinoline alkaloid tetrandrine and fangchinoline derivatives by targeting <span class="gene" id="31660888-0-142-145">BLM</span> helicase.	31660888	2019
BLM	641	Malignant neoplasm of breast	C0006142	0.1	GeneticVariation	disease	BEFREE	Association of the <span class="variant" dbSNP="rs1346044" genes_norm="641;7486">rs1346044</span> Polymorphism of the Werner Syndrome Gene <span class="gene" id="26690424-0-70-76">RECQL2</span> with Increased Risk and Premature Onset of <span class="disease" id="26690424-0-120-133">Breast Cancer</span>.	26690424	2015
BLM	641	Malignant neoplasm of breast	C0006142	0.1	Biomarker	disease	BEFREE	Cases of double heterozygosis have been described with the presence of pathogenic variants in BRCA1, BRCA2, PALB2, CHEK2, <span class="gene" id="31292799-6-122-125">BLM</span> or NBN (Nomizu et al. in <span class="disease" id="31292799-6-151-164">Breast Cancer</span> 22(5):557-61, 2015; Heidemann et al. in Breast Cancer Res Treat 134(3):1229-1239, 2012; Zuradelli et al. in Breast Cancer Res Treat…	31292799	2019
BLM	641	Malignant neoplasm of breast	C0006142	0.1	GeneticVariation	disease	BEFREE	In this case-control study of 1,004 breast cancer cases and 1,008 controls, we tested the hypothesis that non-conservative amino acid exchanges in WRN (<span class="variant" dbSNP="rs1801195" genes_norm="7486">leu1074Phe</span>), <span class="gene" id="19205873-3-165-168">BLM</span> (<span class="variant" dbSNP="rs753112277;80357473;rs80357473;s80357473;rs28384991" genes_norm="641;672;7486">Met29…	19205873	2009
BLM	641	Malignant neoplasm of breast	C0006142	0.1	Biomarker	disease	BEFREE	Altogether, these data indicate that <span class="gene" id="23225144-9-37-40">BLM</span> is not only a gene for Bloom's syndrome but also might represent a <span class="disease" id="23225144-9-108-121">breast cancer</span> susceptibility gene.	23225144	2013
BLM	641	Malignant neoplasm of breast	C0006142	0.1	GeneticVariation	disease	BEFREE	Recently, a recurrent truncating mutation of <span class="gene" id="24096176-3-45-48">BLM</span> (<span class="variant" dbSNP="rs756737759;200389141;s200389141;rs200389141;rs398122729" genes_norm="55655;641;675">Q548X</span>) has been associated with a 6-fold increased risk of <span class="disease" id="24096176-3-109-122">breast cancer</span> in Russia, Belarus and Ukraine, but its role in prosta…	24096176	2013
BLM	641	Malignant neoplasm of breast	C0006142	0.1	GeneticVariation	disease	BEFREE	The <span class="variant" dbSNP="rs12945597" genes_norm="641;7156;80010">rs12945597</span> in TOP3A and <span class="variant" dbSNP="rs2532105" genes_norm="641;7156;80010">rs2532105</span> in <span class="gene" id="19432957-6-41-44">BLM</span> showed increased risk for <span class="disease" id="19432957-6-71-84">breast cancer</span>.	19432957	2009
BLM	641	Malignant neoplasm of breast	C0006142	0.1	GeneticVariation	disease	BEFREE	In total, screening of all exons in these genes in 438 <span class="disease" id="23028338-4-55-68">breast cancer</span> families identified three with truncating mutations in FANCC and two with truncating mutations in <span class="gene" id="23028338-4-167-170">BLM</span>.	23028338	2012
BLM	641	Malignant neoplasm of breast	C0006142	0.1	GeneticVariation	disease	BEFREE	A nonsense mutation, <span class="variant" dbSNP="rs200389141" genes_norm="641">p.Q548X</span>, in the <span class="gene" id="25182961-1-37-40">BLM</span> gene has recently been associated with an increased risk for <span class="disease" id="25182961-1-102-115">breast cancer</span>.	25182961	2015
BLM	641	Malignant neoplasm of breast	C0006142	0.1	GeneticVariation	disease	BEFREE	Eleven mutations were found in other <span class="disease" id="27798748-8-37-50">breast cancer</span> susceptibility genes including CHEK2 (n = 5), PALB2 (n = 2), <span class="gene" id="27798748-8-112-115">BLM</span> (n = 2), ATM (n = 1) and TP53 (n = 1).	27798748	2017
BLM	641	Bronchiectasis	C0006267	0.1	Biomarker	disease	HPO
BLM	641	Malignant Neoplasms	C0006826	0.4	Biomarker	group	BEFREE	We propose that one or more human RecQ orthologs may act similarly in human <span class="disease" id="28090586-6-76-83">cancers</span> overexpressing the RecA ortholog &lt;i&gt;RAD51&lt;/i&gt; and find that <span class="disease" id="28090586-6-144-150">cancer</span> genome expression data implicate the orthologs <span class="gene" id="28090586-6-198-201">BLM</span> and RECQL4 in conjunction with …	28090586	2016
BLM	641	Malignant Neoplasms	C0006826	0.4	GeneticVariation	group	BEFREE	The gene mutated in Bloom's syndrome, <span class="gene" id="20389284-1-38-41">BLM</span>, encodes a member of the RecQ family of DNA helicases that is needed to suppress genome instability and <span class="disease" id="20389284-1-146-152">cancer</span> predisposition.	20389284	2010
BLM	641	Malignant Neoplasms	C0006826	0.4	Biomarker	group	BEFREE	BS patients exhibit a high predisposition to development of all types of <span class="disease" id="11146546-2-73-79">cancer</span> affecting the general population and <span class="gene" id="11146546-2-117-120">BLM</span>-deficient cells display a strong genetic instability.	11146546	2000
BLM	641	Malignant Neoplasms	C0006826	0.4	GeneticVariation	group	BEFREE	We investigated the expression of WRN and <span class="gene" id="15498034-2-42-45">BLM</span> (genes involved in disorders characterized by premature ageing, genomic instability and <span class="disease" id="15498034-2-134-140">cancer</span> predisposition) in peripheral blood mononuclear cells (PBMC) activated in vitro with phytohaemagglutinin (PHA) and infected with different HIV-1 strains.	15498034	2004
BLM	641	Malignant Neoplasms	C0006826	0.4	CausalMutation	group	CGI
BLM	641	Malignant Neoplasms	C0006826	0.4	GeneticVariation	group	BEFREE	Inherited mutations in RecQ helicases result in Bloom Syndrome (<span class="gene" id="31772289-3-64-67">BLM</span> mutation), Werner Syndrome (WRN mutation), Rothmund-Thomson Syndrome (RECQL4 mutation), and other genetic diseases, including <span class="disease" id="31772289-3-194-200">cancer</span>.	31772289	2019
BLM	641	Malignant Neoplasms	C0006826	0.4	Biomarker	group	BEFREE	Among 326 relatives of <span class="gene" id="18210922-10-23-26">BLM</span>(Ash) carriers there were 30 <span class="disease" id="18210922-10-55-67">malignancies</span> (9.2%) including 7 breast (2.1%) and 4 colon cancers (1.2%).	18210922	2007
BLM	641	Malignant Neoplasms	C0006826	0.4	Biomarker	group	BEFREE	Bloom's syndrome (BS), a disorder associated with genomic instability and <span class="disease" id="15197177-1-74-80">cancer</span> predisposition, results from defects in the Bloom's helicase (<span class="gene" id="15197177-1-143-146">BLM</span>) protein.	15197177	2004
BLM	641	Malignant Neoplasms	C0006826	0.4	Biomarker	group	BEFREE	Bloom syndrome (BS) is characterized by premature aging and high predisposition to various types of <span class="disease" id="11697506-1-100-106">cancer</span>.<span class="gene" id="11697506-1-107-110">BLM</span> is the causative gene for BS.	11697506	2001
BLM	641	Malignant Neoplasms	C0006826	0.4	GeneticVariation	group	BEFREE	Mutations of the human RecQ helicase genes WRN and <span class="gene" id="19205873-2-51-54">BLM</span> lead to rare autosomal recessive disorders, Werner and Bloom syndromes, which are associated with premature aging and <span class="disease" id="19205873-2-173-179">cancer</span> predisposition, including breast cancer.	19205873	2009
BLM	641	Malignant Neoplasms	C0006826	0.4	GeneticVariation	group	BEFREE	Mutations in human <span class="gene" id="28338731-1-19-22">BLM</span> helicase give rise to the autosomal recessive Bloom syndrome, which shows high predisposition to types of <span class="disease" id="28338731-1-129-146">malignant tumours</span>.	28338731	2017
BLM	641	Malignant Neoplasms	C0006826	0.4	GeneticVariation	group	BEFREE	Mutations of the human RecQ helicase genes WRN and <span class="gene" id="16501249-1-51-54">BLM</span> lead to rare autosomal recessive disorders, Werner and Bloom syndromes, which are associated with premature ageing and <span class="disease" id="16501249-1-174-180">cancer</span> predisposition.	16501249	2006
BLM	641	Malignant Neoplasms	C0006826	0.4	GeneticVariation	group	BEFREE	Mutations in <span class="gene" id="14685245-1-13-16">BLM</span>, which encodes a RecQ helicase, give rise to Bloom's syndrome, a disorder associated with <span class="disease" id="14685245-1-107-113">cancer</span> predisposition and genomic instability.	14685245	2003
BLM	641	Malignant Neoplasms	C0006826	0.4	GeneticVariation	group	BEFREE	Loss-of-function mutations in the human RecQ helicase genes WRN and <span class="gene" id="20663905-1-68-71">BLM</span> respectively cause the genetic instability/<span class="disease" id="20663905-1-115-121">cancer</span> predisposition syndromes Werner syndrome and Bloom syndrome.	20663905	2010
BLM	641	Malignant Neoplasms	C0006826	0.4	GeneticVariation	group	BEFREE	Bloom syndrome is a rare autosomal recessive disorder characterized by genetic instability and <span class="disease" id="24958861-1-95-101">cancer</span> predisposition, and caused by mutations in the gene encoding the Bloom syndrome, RecQ helicase-like (<span class="gene" id="24958861-1-203-206">BLM</span>) protein.	24958861	2014
BLM	641	Malignant Neoplasms	C0006826	0.4	GeneticVariation	group	BEFREE	We identified deletions overlapping two known <span class="disease" id="28302160-7-46-52">cancer</span> susceptibility genes, (BRCA1 and <span class="gene" id="28302160-7-86-89">BLM</span>), and a duplication overlapping SMARCB1, associated with risk.	28302160	2017
BLM	641	Malignant Neoplasms	C0006826	0.4	GeneticVariation	group	BEFREE	Cells defective for <span class="gene" id="21399624-4-20-23">BLM</span> exhibit elevated levels of sister chromatid exchanges (SCEs) and patients with Bloom's syndrome develop a broad spectrum of early-onset <span class="disease" id="21399624-4-160-167">cancers</span> caused by chromosome instability.	21399624	2011
BLM	641	Malignant Neoplasms	C0006826	0.4	Biomarker	group	BEFREE	We propose that MPS1-dependent <span class="gene" id="16864798-11-31-34">BLM</span> phosphorylation is important for ensuring accurate chromosome segregation, and its deregulation may contribute to <span class="disease" id="16864798-11-149-155">cancer</span>.	16864798	2006
BLM	641	Malignant Neoplasms	C0006826	0.4	GeneticVariation	group	BEFREE	Biallelic mutations in <span class="gene" id="25766002-1-23-26">BLM</span> cause Bloom syndrome (BS), a genome instability disorder characterized by growth retardation, sun sensitivity and a predisposition to <span class="disease" id="25766002-1-161-167">cancer</span>.	25766002	2014
BLM	641	Malignant Neoplasms	C0006826	0.4	Biomarker	group	BEFREE	Mutations within the domain VI of <span class="gene" id="27083049-9-34-37">BLM</span> detected in human <span class="disease" id="27083049-9-56-62">cancer</span> samples demonstrate the functional importance of this domain, suggesting human tumorigenicity resulting from mtBLM may be at least partly attributed to mitigated FANCD2 activation.	27083049	2016
BLM	641	Malignant Neoplasms	C0006826	0.4	Biomarker	group	BEFREE	<span class="gene" id="30936263-4-0-22">BLM RecQ-like helicase</span> is essential for genome integrity and is deficient in Bloom syndrome (BS), a rare genetic disease characterized by genome instability, accumulation of micronuclei, susceptibility to <span class="disease" id="30936263-4-205-211">cancer</span>, and immunodeficiency.	30936263	2019
BLM	641	Malignant Neoplasms	C0006826	0.4	GeneticVariation	group	BEFREE	The Bloom syndrome gene <span class="gene" id="10637504-3-24-27">BLM</span> encodes a RecQ DNA helicase, whose absence from the cell results in genomic instability epitomized by high levels of sister-chromatid exchange (SCE) and <span class="disease" id="10637504-3-181-187">cancer</span> predisposition.	10637504	1999
BLM	641	Malignant Neoplasms	C0006826	0.4	Biomarker	group	BEFREE	Collectively, these data identify SOD1 as a novel candidate drug target in <span class="gene" id="26318585-9-75-78">BLM</span> and CHEK2 <span class="disease" id="26318585-9-89-95">cancer</span> contexts, and further suggest that 2ME2, ATTM and LCS-1 are lead therapeutic compounds warranting further pre-clinical study.	26318585	2015
BLM	641	Malignant Neoplasms	C0006826	0.4	GeneticVariation	group	BEFREE	These results indicate a role of low-penetrance genes involved in <span class="gene" id="17900800-9-66-69">BLM</span>-associated homologous recombination for <span class="disease" id="17900800-9-110-116">cancer</span> risk.	17900800	2007
BLM	641	Malignant Neoplasms	C0006826	0.4	GeneticVariation	group	BEFREE	Mutations in several DExH-containing DNA helicases, including XPD, XPB, WRN, and <span class="gene" id="11765063-1-81-84">BLM</span>, are associated with rare familial cancer syndromes characterized by genomic instability and <span class="disease" id="11765063-1-178-184">cancer</span> susceptibility.	11765063	2001
BLM	641	Malignant Neoplasms	C0006826	0.4	Biomarker	group	BEFREE	Genetic defects in three of the five human RecQ helicases, <span class="gene" id="19657341-3-59-62">BLM</span>, WRN and RECQ4, give rise to defined syndromes associated with <span class="disease" id="19657341-3-126-132">cancer</span> predisposition, some features of premature ageing and chromosomal instability.	19657341	2009
BLM	641	Malignant Neoplasms	C0006826	0.4	Biomarker	group	BEFREE	A subset of RTS patients presents mutations of the RECQL4 gene, member of the RecQ family of DNA helicases, including the <span class="gene" id="18616953-2-122-128">RECQL2</span> (<span class="gene" id="18616953-2-130-133">BLM</span>) and RECQL3 (WRN) genes, defective in the <span class="disease" id="18616953-2-176-182">cancer</span> prone Bloom and Werner syndromes, respectively.	18616953	2008
BLM	641	Malignant Neoplasms	C0006826	0.4	Biomarker	group	BEFREE	The Bloom syndrome gene, <span class="gene" id="15829507-1-25-28">BLM</span>, encodes a RecQ DNA helicase that when absent from the cell results in genomic instability and <span class="disease" id="15829507-1-124-130">cancer</span> predisposition.	15829507	2005
BLM	641	Malignant Neoplasms	C0006826	0.4	GeneticVariation	group	BEFREE	We conclude that Israeli ATM, <span class="gene" id="26778106-10-30-33">BLM</span>, and FANCC heterozygous mutation carriers are not at an increased risk for developing <span class="disease" id="26778106-10-120-126">cancer</span>.	26778106	2016
BLM	641	Malignant Neoplasms	C0006826	0.4	Biomarker	group	BEFREE	Finally, the suppressive effect of miR‑27b‑3p and miR‑607 on PC3 cell proliferation, colony formation, migration and invasion indicated the benefit of studying <span class="gene" id="30957187-8-160-163">BLM</span> as a drug target in <span class="disease" id="30957187-8-184-190">cancer</span>.	30957187	2019
BLM	641	Malignant Neoplasms	C0006826	0.4	GeneticVariation	group	BEFREE	Bloom syndrome is an autosomal recessive disorder caused by mutations in the RecQ family helicase <span class="gene" id="25418155-1-98-101">BLM</span> that is associated with growth retardation and predisposition to <span class="disease" id="25418155-1-167-173">cancer</span>.	25418155	2014
BLM	641	Malignant Neoplasms	C0006826	0.4	GeneticVariation	group	BEFREE	Bloom Syndrome, a rare human disorder characterized by genomic instability and predisposition to <span class="disease" id="17507683-1-97-103">cancer</span>, is caused by mutation of <span class="gene" id="17507683-1-130-133">BLM</span>, which encodes a RecQ-family DNA helicase.	17507683	2007
BLM	641	Malignant Neoplasms	C0006826	0.4	GeneticVariation	group	BEFREE	Bloom syndrome, caused by biallelic mutations in <span class="gene" id="30057030-1-49-52">BLM</span>, is characterized by prenatal-onset growth deficiency, short stature, an erythematous photosensitive malar rash, and increased <span class="disease" id="30057030-1-180-186">cancer</span> predisposition.	30057030	2018
BLM	641	Malignant Neoplasms	C0006826	0.4	Biomarker	group	BEFREE	This suggests that defects in the suppression of rearrangements involving divergent, repeated sequences may underlie the genome instability seen in <span class="gene" id="11138010-9-148-151">BLM</span> and WRN patients and in <span class="disease" id="11138010-9-176-182">cancer</span> cases associated with defects in these genes.	11138010	2001
BLM	641	Malignant Neoplasms	C0006826	0.4	GeneticVariation	group	BEFREE	Deficiencies in genes encoding the RecQ helicases WRN and <span class="gene" id="19945966-2-58-61">BLM</span> lead to rare autosomal recessive diseases, Werner and Bloom syndromes, which have been implicated in early onset of aging, and predisposition to various types of <span class="disease" id="19945966-2-224-230">cancer</span>.	19945966	2010
BLM	641	Malignant Neoplasms	C0006826	0.4	Biomarker	group	BEFREE	Stratification of <span class="gene" id="30261190-5-18-21">BLM</span>-s immunointensity and its subcellular localization in correlation with salivary gland tumor subtype shows a statistically significant increase in proportion and in intensity of nuclear staining for adenoid cystic carcinoma (ACC; specificity, 0.92 [95% CI, 0.88-0.95]; sensitivity, 0.82 [95% CI, 0.66-0.92]), a locally aggressive …	30261190	2019
BLM	641	Malignant Neoplasms	C0006826	0.4	GeneticVariation	group	BEFREE	BS is caused by mutation in the <span class="gene" id="16914751-2-32-35">BLM</span> DNA helicase gene and involves a greatly enhanced risk of developing the range of <span class="disease" id="16914751-2-118-130">malignancies</span> seen in the general population.	16914751	2006
BLM	641	Malignant Neoplasms	C0006826	0.4	GeneticVariation	group	BEFREE	Whether heterozygous <span class="gene" id="28647934-2-21-24">BLM</span> gene mutations confer an increased <span class="disease" id="28647934-2-60-66">cancer</span> risk remains controversial.	28647934	2017
BLM	641	Malignant Neoplasms	C0006826	0.4	Biomarker	group	BEFREE	Mutations in three of the five known family members in humans, <span class="gene" id="17364146-2-63-66">BLM</span>, WRN and RECQL4, give rise to disorders that are characterized by predisposition to <span class="disease" id="17364146-2-151-157">cancer</span> and premature aging, emphasizing the importance of studying the RecQ proteins and their cellular activities.	17364146	2007
BLM	641	Malignant Neoplasms	C0006826	0.4	GeneticVariation	group	BEFREE	Mutation of <span class="gene" id="21300576-1-12-15">BLM</span> helicase causes Blooms syndrome, a disorder associated with genome instability, high levels of sister chromatid exchanges, and <span class="disease" id="21300576-1-143-149">cancer</span> predisposition.	21300576	2011
BLM	641	Malignant Neoplasms	C0006826	0.4	GeneticVariation	group	BEFREE	Bloom's syndrome (BS) which associates genetic instability and predisposition to <span class="disease" id="14576316-1-81-87">cancer</span> is caused by mutations in the <span class="gene" id="14576316-1-118-121">BLM</span> gene encoding a RecQ family 3'-5' DNA helicase.	14576316	2003
BLM	641	Malignant Neoplasms	C0006826	0.4	Biomarker	group	BEFREE	HR-QoL assessment was conducted using Italian versions of European Organisation for Research and Treatment of <span class="disease" id="29275311-4-110-116">Cancer</span> QLQ-C30 and EORTC <span class="gene" id="29275311-4-135-138">BLM</span>-30 questionnaires.	29275311	2018
BLM	641	Malignant Neoplasms	C0006826	0.4	GeneticVariation	group	BEFREE	In addition to case-control data, we found <span class="negexp">no evidence to support a significant relationship</span> between increased <span class="disease" id="12702560-5-111-117">cancer</span> risk and heterozygous <span class="gene" id="12702560-5-140-143">BLM</span>(Ash) mutations with respect to age of <span class="disease" id="12702560-5-182-188">cancer</span> diagnosis, tumor multiplic…	12702560	2003
BLM	641	Malignant Neoplasms	C0006826	0.4	GeneticVariation	group	BEFREE	Based on consistency in effect estimates for the three cancer forms and similar allelic frequencies of the variant alleles in the control groups, two SNPs in TOP3A (<span class="variant" dbSNP="rs1563634" genes_norm="641;7156;80010">rs1563634</span> and <span class="variant" dbSNP="rs12945597" genes_norm="641;7156;80010">rs12945597</span>) and two SNPs in <span class="gene" id="19432957-5-207-210…	19432957	2009
BLM	641	Malignant Neoplasms	C0006826	0.4	Biomarker	group	BEFREE	Three human RecQ DNA helicases, WRN, <span class="gene" id="11032027-1-37-40">BLM</span> and RTS, are involved in the genetic disorders associated with genomic instability and a high incidence of <span class="disease" id="11032027-1-148-154">cancer</span>.	11032027	2000
BLM	641	Malignant Neoplasms	C0006826	0.4	GeneticVariation	group	BEFREE	Homozygous inactivation of <span class="gene" id="16537486-2-27-30">BLM</span> gives rise to the <span class="disease" id="16537486-2-49-55">cancer</span> predisposition disorder Bloom's syndrome.	16537486	2006
BLM	641	Malignant Neoplasms	C0006826	0.4	Biomarker	group	BEFREE	Using a novel Saccharomyces cerevisiae model system for aging and <span class="disease" id="18195102-2-66-72">cancer</span>, we show that cells lacking the RecQ helicase SGS1 (WRN and <span class="gene" id="18195102-2-133-136">BLM</span> homologue) undergo premature age-related changes, including reduced life span under stress and calorie restriction (CR), G1 arrest defects, dedifferentiation, el…	18195102	2008
BLM	641	Malignant Neoplasms	C0006826	0.4	GeneticVariation	group	BEFREE	Loss-of-function mutations in <span class="gene" id="25908507-2-30-33">BLM</span>, a member of the RecQ helicase family, cause Bloom's syndrome (BS), a rare, recessive genetic disorder that predisposes to many types of <span class="disease" id="25908507-2-171-177">cancer</span>.	25908507	2015
BLM	641	Malignant Neoplasms	C0006826	0.4	Biomarker	group	BEFREE	Furthermore, we show that the mammalian Sgs1 ortholog, <span class="gene" id="18923075-4-55-58">BLM</span>--whose deficiency causes <span class="disease" id="18923075-4-84-90">cancer</span> predisposition and infertility in people--also functions in parallel with Exo1 to promote DSB resection, DSB signaling and resistance to DSB-generating agents.	18923075	2008
BLM	641	Carcinoma	C0007097	0.31	Biomarker	group	GENOMICS_ENGLAND	Germline Genetic Predisposition to Hematologic Malignancy.	28297620	2017
BLM	641	Carcinoma	C0007097	0.31	GeneticVariation	group	BEFREE	Lobular features were seen in a subset, and high-grade, immunogenic <span class="disease" id="29958926-11-68-78">carcinomas</span> were uncommon except in the setting of <span class="gene" id="29958926-11-118-121">BLM</span> and TP53 mutations.	29958926	2018
BLM	641	Malignant tumor of colon	C0007102	0.01	Biomarker	disease	BEFREE	Among 326 relatives of <span class="gene" id="18210922-10-23-26">BLM</span>(Ash) carriers there were 30 malignancies (9.2%) including 7 breast (2.1%) and 4 <span class="disease" id="18210922-10-107-120">colon cancers</span> (1.2%).	18210922	2007
BLM	641	Malignant neoplasm of endometrium	C0007103	0.01	GeneticVariation	disease	BEFREE	To evaluate CRC and <span class="disease" id="28647934-3-20-38">endometrial cancer</span> risk in <span class="gene" id="28647934-3-47-50">BLM</span> heterozygous mutation carriers.	28647934	2017
BLM	641	Rectal Carcinoma	C0007113	0.01	GeneticVariation	disease	BEFREE	Although none of them showed a significant association with CRC, the association of <span class="gene" id="19945966-7-84-87">BLM</span> <span class="variant" dbSNP="rs2227935" genes_norm="641">P868L</span> with <span class="disease" id="19945966-7-99-112">rectal cancer</span> risk requires further investigation.	19945966	2010
BLM	641	Malignant neoplasm of thyroid	C0007115	0.01	AlteredExpression	disease	BEFREE	New mutations were found in an additional 13 genes known to have altered protein expression in <span class="disease" id="27010584-12-95-109">thyroid cancer</span>: <span class="gene" id="27010584-12-111-114">BLM</span>, CBL, CIITA, EP300, GSTM5, LMO2, PRAME, SBDS, SF1, TET2, TNFAIP3, XPO1, and ZRSR2.	27010584	2016
BLM	641	Squamous cell carcinoma	C0007137	0.4	Biomarker	disease	HPO
BLM	641	Squamous cell carcinoma	C0007137	0.4	CausalMutation	disease	CGI
BLM	641	Intracranial Aneurysm	C0007766	0.01	GeneticVariation	disease	BEFREE	In addition, 3 DEGs (IKBKG, ACTB, and MKI67IP) and 2 mutant genes (MUC3B and <span class="gene" id="28057588-13-77-80">BLM</span>) were essential in <span class="disease" id="28057588-13-100-102">IA</span>s.	28057588	2017
BLM	641	Congenital chromosomal disease	C0008626	0.04	Biomarker	group	BEFREE	Cells from Bloom's syndrome patients, that lack the RecQ helicase <span class="gene" id="17363339-3-66-69">BLM</span>, show defects in the response to replicative stress and contain a multitude of <span class="disease" id="17363339-3-149-172">chromosomal aberrations</span>, which primarily arise through excessive levels of homologous recombination.	17363339	2007
BLM	641	Congenital chromosomal disease	C0008626	0.04	Biomarker	group	BEFREE	However, <span class="gene" id="25794620-5-9-12">BLM</span>-TopBP1 binding is important for maintaining genome integrity, because in its absence cells display increased sister chromatid exchanges, replication origin firing and <span class="disease" id="25794620-5-180-203">chromosomal aberrations</span>.	25794620	2015
BLM	641	Congenital chromosomal disease	C0008626	0.04	Biomarker	group	BEFREE	<span class="disease" id="11840341-10-0-23">Chromosomal aberrations</span> were also synergistically increased in WRN(-/-)/<span class="gene" id="11840341-10-72-75">BLM</span>(-/-) cells when irradiated with UV light in late S to G(2) phases.	11840341	2002
BLM	641	Congenital chromosomal disease	C0008626	0.04	Biomarker	group	BEFREE	Moreover, disruption of XRCC3 suppresses MMS and UV sensitivity and the MMS- and UV-induced <span class="disease" id="17923529-6-92-115">chromosomal aberrations</span> of blm cells, indicating that <span class="gene" id="17923529-6-146-149">BLM</span> acts downstream of XRCC3.	17923529	2007
BLM	641	Cockayne Syndrome	C0009207	0.01	GeneticVariation	disease	BEFREE	We report on a familial case of atypical Werner syndrome (a <span class="disease" id="19095983-3-60-78">progeroid syndrome</span> with Werner syndrome phenotype but without typical <span class="gene" id="19095983-3-130-136">RECQL2</span> mutation) presenting with acute ischemic cerebral disease or peripheral artery disease associated with diffuse atherosclerosis, attributable to transmission of a…	19095983	2009
BLM	641	Colorectal Carcinoma	C0009402	0.06	GeneticVariation	disease	BEFREE	Therefore, these data indicate that carriers of deleterious <span class="gene" id="26358404-8-60-63">BLM</span> mutations are at increased risk to develop <span class="disease" id="26358404-8-107-110">CRC</span>, albeit with a moderate-to-low penetrance.	26358404	2015
BLM	641	Colorectal Carcinoma	C0009402	0.06	GeneticVariation	disease	BEFREE	Although none of them showed a significant association with <span class="disease" id="19945966-7-60-63">CRC</span>, the association of <span class="gene" id="19945966-7-84-87">BLM</span> <span class="variant" dbSNP="rs2227935" genes_norm="641">P868L</span> with rectal cancer risk requires further investigation.	19945966	2010
BLM	641	Colorectal Carcinoma	C0009402	0.06	Biomarker	disease	BEFREE	To investigate these issues, we used gene-targeting techniques to disrupt the <span class="gene" id="14695165-4-78-81">BLM</span> gene in karyotypically stable <span class="disease" id="14695165-4-112-129">colorectal cancer</span> epithelial cells.	14695165	2003
BLM	641	Colorectal Carcinoma	C0009402	0.06	AlteredExpression	disease	BEFREE	Taken together, the findings of this study provide the first evidence that cancer-linked DNA hypomethylation and cytosolic <span class="gene" id="27169843-8-123-126">BLM</span> mislocalization might reflect compromised levels of DNA-repair activity and enhanced hypersensitivity to DNA-damaging agents in <span class="disease" id="27169843-8-255-258">CRC</span> patients.	27169843	2017
BLM	641	Colorectal Carcinoma	C0009402	0.06	GeneticVariation	disease	BEFREE	To evaluate <span class="disease" id="28647934-3-12-15">CRC</span> and endometrial cancer risk in <span class="gene" id="28647934-3-47-50">BLM</span> heterozygous mutation carriers.	28647934	2017
BLM	641	Colorectal Carcinoma	C0009402	0.06	GeneticVariation	disease	BEFREE	In contrast to the homozygous mutations of Bloom syndrome, heterozygous carriers of <span class="gene" id="12702560-2-84-87">BLM</span> mutations may be at increased risk for developing <span class="disease" id="12702560-2-138-155">colorectal cancer</span>.	12702560	2003
BLM	641	Colorectal Neoplasms	C0009404	0.01	GeneticVariation	group	LHGDN	BLM heterozygosity and the risk of colorectal cancer.	12242432	2002
BLM	641	Cryptorchidism	C0010417	0.1	Biomarker	disease	HPO
BLM	641	Scleroderma	C0011644	0.01	Biomarker	disease	BEFREE	Moreover, a high expression of HSP47 was found in the skin lesion of <span class="gene" id="26091621-6-69-72">BLM</span>-induced <span class="disease" id="26091621-6-81-92">scleroderma</span> mouse model.	26091621	2015
BLM	641	Diabetes Mellitus, Non-Insulin-Dependent	C0011860	0.1	Biomarker	disease	HPO
BLM	641	Diarrhea	C0011991	0.1	Biomarker	phenotype	HPO
BLM	641	Dwarfism	C0013336	0.1	Biomarker	disease	HPO
BLM	641	Fanconi Anemia	C0015625	0.1	Biomarker	disease	BEFREE	Based on evidence that <span class="gene" id="22024395-5-23-26">BLM</span> and FANCJ interact we suggest that crosstalk between <span class="gene" id="22024395-5-80-83">BLM</span> and <span class="disease" id="22024395-5-88-90">FA</span> pathways is more complex than previously thought.	22024395	2012
BLM	641	Fanconi Anemia	C0015625	0.1	Biomarker	disease	BEFREE	RUNX Poly(ADP-Ribosyl)ation and <span class="gene" id="30110632-0-32-35">BLM</span> Interaction Facilitate the <span class="disease" id="30110632-0-63-77">Fanconi Anemia</span> Pathway of DNA Repair.	30110632	2018
BLM	641	Fanconi Anemia	C0015625	0.1	Biomarker	disease	BEFREE	Our study provides the first biochemical characterization of a multiprotein <span class="disease" id="12724401-8-76-78">FA</span> complex and suggests a connection between the <span class="gene" id="12724401-8-125-128">BLM</span> and <span class="disease" id="12724401-8-133-135">FA</span> pathways of genomic maintenance.	12724401	2003
BLM	641	Fanconi Anemia	C0015625	0.1	Biomarker	disease	BEFREE	The FANCJ DNA helicase, mutated in another chromosomal instability disorder known as <span class="disease" id="30209988-7-85-99">Fanconi Anemia</span>, is an important player that likely coordinates with <span class="gene" id="30209988-7-153-156">BLM</span> in the balancing act.	30209988	2018
BLM	641	Fanconi Anemia	C0015625	0.1	Biomarker	disease	BEFREE	FANCM is a DNA translocase that can form independent functional interactions with the <span class="gene" id="31138797-5-86-89">BLM</span>-TOP3A-RMI (BTR) complex and the <span class="disease" id="31138797-5-122-136">Fanconi anemia</span> (<span class="disease" id="31138797-5-138-140">FA</span>) core complex.	31138797	2019
BLM	641	Fanconi Anemia	C0015625	0.1	GeneticVariation	disease	BEFREE	BS and <span class="disease" id="21240188-2-7-9">FA</span> group J arise from mutations in the <span class="gene" id="21240188-2-46-49">BLM</span> and FANCJ genes, respectively, which encode DNA helicases.	21240188	2011
BLM	641	Fanconi Anemia	C0015625	0.1	GeneticVariation	disease	BEFREE	Our analysis identified families with heterozygous, deleterious mutations in the DNA repair genes FANCC and <span class="gene" id="23028338-3-108-111">BLM</span>, which are responsible for the autosomal recessive disorders <span class="disease" id="23028338-3-173-187">Fanconi Anemia</span> and Bloom syndrome.	23028338	2012
BLM	641	Fanconi Anemia	C0015625	0.1	AlteredExpression	disease	BEFREE	Here we report that <span class="gene" id="27083049-5-20-23">BLM</span> is involved in the early activation of <span class="disease" id="27083049-5-63-65">FA</span> group D2 protein (FANCD2).	27083049	2016
BLM	641	Fanconi Anemia	C0015625	0.1	Biomarker	disease	BEFREE	Here we show that loss of the <span class="gene" id="29089570-3-30-33">BLM</span> helicase complex suppresses FANCC phenotypes and we confirm this interaction in cells deficient for FA complementation group I and D2 (FANCI and FANCD2) that function as part of the FA I-D2 complex, indicating that this interaction is not limited to the <span class="disease" id="29089570-3-288-290">FA</span> core co…	29089570	2017
BLM	641	Fanconi Anemia	C0015625	0.1	Biomarker	disease	BEFREE	These findings suggest the existence of a functional link between <span class="gene" id="15257300-6-66-69">BLM</span> and the <span class="disease" id="15257300-6-78-80">FA</span> pathway and that <span class="gene" id="15257300-6-98-101">BLM</span> and the MRE11 complex are in two separated branches of a pathway resulting in S-phase checkpoint activation, chromosome integrity and cell survival i…	15257300	2004
BLM	641	Chronic Fatigue Syndrome	C0015674	0.01	Biomarker	disease	BEFREE	We propose that <span class="gene" id="30496191-9-16-19">BLM</span> and FANCM utilize different mechanisms to remove DNA secondary structures forming at <span class="disease" id="30496191-9-105-111">CFS-AT</span> on replication forks, thereby preventing DSB formation and maintaining CFS stability.	30496191	2018
BLM	641	Fetal Growth Retardation	C0015934	0.1	Biomarker	phenotype	HPO
BLM	641	Gastrointestinal Neoplasms	C0017185	0.11	Biomarker	group	HPO
BLM	641	Gastrointestinal Neoplasms	C0017185	0.11	GeneticVariation	group	BEFREE	Mutational studies of 57 sporadic <span class="disease" id="9731483-4-34-56">gastrointestinal tumor</span> DNAs revealed the presence of length variations in three of them: (a) <span class="gene" id="9731483-4-127-130">BLM</span>; (b) CBL; and (c) HOXA1.	9731483	1998
BLM	641	Hyperhidrosis disorder	C0020458	0.1	Biomarker	phenotype	HPO
BLM	641	Hyperplasia	C0020507	0.01	Biomarker	phenotype	LHGDN	These data reveal an inverse relationship between <span class="gene" id="18401830-9-50-53">BLM</span> and PRKAR1A: <span class="gene" id="18401830-9-67-70">BLM</span> deficiency is associated with a relative excess of PRKAR1A in fibroblasts compared to other PKA subunits; and PRKAR1A deficiency is associated with increased <span class="gene" id="18401830-9-229-232">BLM</span> protein in adrenal <…	18401830	2008
BLM	641	Hypertrichosis	C0020555	0.1	Biomarker	disease	HPO
BLM	641	Ichthyoses	C0020757	0.1	Biomarker	disease	HPO
BLM	641	Immunologic Deficiency Syndromes	C0021051	0.3	Biomarker	group	GENOMICS_ENGLAND	Syndrome-causing mutations of the BLM gene in persons in the Bloom's Syndrome Registry.	17407155	2007
BLM	641	Intestinal Neoplasms	C0021841	0.01	Biomarker	group	BEFREE	Here we show that mice heterozygous for a targeted null mutation of Blm, the murine homolog of <span class="gene" id="12242442-2-95-98">BLM</span>, develop lymphoma earlier than wild-type littermates in response to challenge with murine leukemia virus and develop twice the number of <span class="disease" id="12242442-2-236-253">intestinal tumors</span> when crossed with mice carrying a mutation i…	12242442	2002
BLM	641	leukemia	C0023418	0.61	Biomarker	disease	HPO
BLM	641	leukemia	C0023418	0.61	Biomarker	disease	GENOMICS_ENGLAND	Germline Genetic Predisposition to Hematologic Malignancy.	28297620	2017
BLM	641	leukemia	C0023418	0.61	CausalMutation	disease	CGI
BLM	641	leukemia	C0023418	0.61	Biomarker	disease	LHGDN	BLM helicase is activated in BCR/ABL leukemia cells to modulate responses to cisplatin.	15750625	2005
BLM	641	Acute lymphocytic leukemia	C0023449	0.3	Biomarker	disease	GENOMICS_ENGLAND	Germline Genetic Predisposition to Hematologic Malignancy.	28297620	2017
BLM	641	Acute monocytic leukemia	C0023465	0.3	Biomarker	disease	GENOMICS_ENGLAND	Germline Genetic Predisposition to Hematologic Malignancy.	28297620	2017
BLM	641	Leukemia, Myelocytic, Acute	C0023467	0.3	Biomarker	disease	GENOMICS_ENGLAND	Germline Genetic Predisposition to Hematologic Malignancy.	28297620	2017
BLM	641	Acute Promyelocytic Leukemia	C0023487	0.02	Biomarker	disease	BEFREE	Thus, our findings suggest a role for <span class="gene" id="10637504-10-38-41">BLM</span> in <span class="disease" id="10637504-10-45-48">APL</span> pathogenesis and implicate the PML NB in the maintenance of genomic stability.	10637504	1999
BLM	641	Acute Promyelocytic Leukemia	C0023487	0.02	Biomarker	disease	BEFREE	This report shows that <span class="gene" id="10779560-3-23-26">BLM</span> is found in the nucleus of normal human cells in the nuclear domain 10 or <span class="disease" id="10779560-3-101-123">promyelocytic leukemia</span> nuclear bodies.	10779560	2000
BLM	641	Lung Neoplasms	C0024121	0.01	Biomarker	group	LHGDN	Genetic variation in the DNA repair genes is predictive of outcome in lung cancer.	17855454	2007
BLM	641	Lymphoma	C0024299	0.61	Biomarker	group	BEFREE	Here we show that mice heterozygous for a targeted null mutation of Blm, the murine homolog of <span class="gene" id="12242442-2-95-98">BLM</span>, develop <span class="disease" id="12242442-2-108-116">lymphoma</span> earlier than wild-type littermates in response to challenge with murine leukemia virus and develop twice the number of intestinal tumors when crossed with mice carrying a mutation i…	12242442	2002
BLM	641	Lymphoma	C0024299	0.61	Biomarker	group	HPO
BLM	641	Lymphoma	C0024299	0.61	Biomarker	group	GENOMICS_ENGLAND	Germline Genetic Predisposition to Hematologic Malignancy.	28297620	2017
BLM	641	Lymphoma	C0024299	0.61	CausalMutation	group	CGI
BLM	641	Lymphoma, Non-Hodgkin	C0024305	0.01	GeneticVariation	disease	BEFREE	Genetic variation in the NBS1, MRE11, RAD50 and <span class="gene" id="19917125-0-48-51">BLM</span> genes and susceptibility to <span class="disease" id="19917125-0-80-100">non-Hodgkin lymphoma</span>.	19917125	2009
BLM	641	Waldenstrom Macroglobulinemia	C0024419	0.01	GeneticVariation	disease	BEFREE	DH BC patients were on average not younger than single mutation carriers and did not have an excess of bilateral BC; an additional non-breast tumor was documented in two BRCA1/<span class="gene" id="24800916-3-176-179">BLM</span> DH patients (ovarian cancer and <span class="disease" id="24800916-3-212-238">lymphoplasmacytic lymphoma</span>).	24800916	2014
BLM	641	melanoma	C0025202	0.06	Biomarker	disease	BEFREE	In this study we have studied 26 tagged single nucleotide polymorphisms (tagSNPs) in RMI1, TOP3A, and <span class="gene" id="19432957-3-102-105">BLM</span> and their associations with cancer risk in acute myeloid leukemia/myelodysplatic syndromes (AML/MDS; N = 152), <span class="disease" id="19432957-3-217-235">malignant melanoma</span> (N = 170), and bladder cancer (N = 61).	19432957	2009
BLM	641	melanoma	C0025202	0.06	AlteredExpression	disease	BEFREE	memA/DRS, a putative mediator of multiprotein complexes, is overexpressed in the metastasizing human <span class="disease" id="10095061-0-101-109">melanoma</span> cell lines <span class="gene" id="10095061-0-121-124">BLM</span> and MV3.	10095061	1999
BLM	641	melanoma	C0025202	0.06	AlteredExpression	disease	BEFREE	Therefore, in this study, we examined the expression levels of miR-145 in three <span class="disease" id="23404256-4-80-88">melanoma</span> cell lines (<span class="gene" id="23404256-4-101-104">BLM</span>, FM3P and WM793).	23404256	2013
BLM	641	melanoma	C0025202	0.06	Biomarker	disease	BEFREE	To address the controversial role of CDT6 on angiogenesis in different tumour models, the expression levels of four factors of the angiogenic balance (VEGF, endostatin, TIMP-1 and PAI-1) were determined in CDT6-transfected and control cells of the human and murine <span class="disease" id="17695521-6-265-273">melanoma</span> cell lines <span class="gene" id="17695521-6-285-288">BLM</span> and B16…	17695521	2007
BLM	641	melanoma	C0025202	0.06	Biomarker	disease	BEFREE	Therefore, we challenged the human <span class="disease" id="18068334-4-35-43">melanoma</span> cell lines A375 and <span class="gene" id="18068334-4-64-67">BLM</span> with taxol and characterized the molecular mechanisms regulating taxol-induced apoptosis.	18068334	2008
BLM	641	melanoma	C0025202	0.06	Biomarker	disease	BEFREE	The integrin alpha(v)beta(3)-expressing <span class="disease" id="11291042-4-40-48">melanoma</span> lines Mel57 and Zkr nearly exclusively produced metastases in the brain parenchyma, whereas cells of the <span class="gene" id="11291042-4-154-157">BLM</span> and MV3 lines, devoid of integrin alpha(v)beta(3) expression, preferentially metastasized to dura mater and leptomeninges.	11291042	2001
BLM	641	Microcephaly	C0025958	0.1	Biomarker	disease	HPO
BLM	641	Mild Mental Retardation	C0026106	0.1	Biomarker	disease	HPO
BLM	641	Neoplasm Metastasis	C0027627	0.02	Biomarker	phenotype	BEFREE	Ligand binding assays showed that EGFR expression in the highly metastasizing cell lines MV3 and <span class="gene" id="1629628-11-97-100">BLM</span> was at least 40 times higher than in the cell lines IF6, 530, M14, and Mel57, which do not or only sporadically <span class="disease" id="1629628-11-213-224">metastasize</span> after subcutaneous inoculation in nude mice.	1629628	1992
BLM	641	Neoplasm Metastasis	C0027627	0.02	Biomarker	phenotype	BEFREE	The role of integrin alpha(v)beta(3) expression in the process of metastasis was tested by transfection of <span class="gene" id="11291042-6-107-110">BLM</span>, but did not lead to an altered pattern of <span class="disease" id="11291042-6-154-164">metastasis</span>.	11291042	2001
BLM	641	Neoplasms	C0027651	0.1	GeneticVariation	group	BEFREE	Though no biallelic loss of BLM was no noted in cancers, a surprising number of the <span class="gene" id="31816118-18-84-87">BLM</span> germline heterozygotes had pathogenic BRCA2 mutations in their <span class="disease" id="31816118-18-151-156">tumor</span>.	31816118	2020
BLM	641	Neoplasms	C0027651	0.1	Biomarker	group	BEFREE	These results provide a strong rationale for further developing WRN and <span class="gene" id="20663905-11-72-75">BLM</span> as biomarkers of <span class="disease" id="20663905-11-93-98">tumor</span> chemotherapeutic responsiveness.	20663905	2010
BLM	641	Neoplasms	C0027651	0.1	GeneticVariation	group	BEFREE	Losses of heterozygosity affecting the wild-type allele were detected in none of the <span class="disease" id="24415413-4-85-91">tumors</span> from <span class="gene" id="24415413-4-97-100">BLM</span> mutation carriers, 3/18 (17 %) CHEK2-associated BC and 1/4 (25 %) NBN/NBS1-driven <span class="disease" id="24415413-4-183-189">tumors</span>.	24415413	2014
BLM	641	Neoplasms	C0027651	0.1	Biomarker	group	BEFREE	Here we show that mice heterozygous for a targeted null mutation of Blm, the murine homolog of <span class="gene" id="12242442-2-95-98">BLM</span>, develop lymphoma earlier than wild-type littermates in response to challenge with murine leukemia virus and develop twice the number of intestinal tumors when crossed with mice carrying a mutation in the Apc <span class="disease" id="12242442-2-308-31…	12242442	2002
BLM	641	Neoplasms	C0027651	0.1	GeneticVariation	group	BEFREE	The <span class="gene" id="12702560-4-4-7">BLM</span>(Ash) mutation was carried by 0.80% of individuals with colorectal <span class="disease" id="12702560-4-74-83">neoplasia</span>, 0.87% of those with any type of cancer and 0.85% of controls.	12702560	2003
BLM	641	Neoplasms	C0027651	0.1	GeneticVariation	group	BEFREE	We showed an association between the A/A genotype (OR 2.45) and the A/C genotype (OR 0.41) of the g.96267 A&gt;C-<span class="gene" id="23404160-8-110-113">BLM</span> polymorphism and G3 grade of <span class="disease" id="23404160-8-143-148">tumor</span>.	23404160	2013
BLM	641	Neoplasms	C0027651	0.1	AlteredExpression	group	BEFREE	Whether <span class="gene" id="30261190-3-8-11">BLM</span>-s expression correlates with any subtype of human <span class="disease" id="30261190-3-62-68">tumors</span> has <span class="negexp">not been</span> investigated.	30261190	2019
BLM	641	Neoplasms	C0027651	0.1	GeneticVariation	group	BEFREE	Bloom syndrome is a genetic disorder associated with chromosomal instability and a predisposition to <span class="disease" id="18401830-1-101-107">tumors</span> that is caused by germline mutations of the <span class="gene" id="18401830-1-152-155">BLM</span> gene, a RecQ helicase.	18401830	2008
BLM	641	Neoplasms	C0027651	0.1	Biomarker	group	BEFREE	Thus, <span class="gene" id="30044990-8-6-9">BLM</span> carries out its function as a <span class="disease" id="30044990-8-40-45">tumor</span> suppressor by enhancing c-Jun turnover and thereby preventing its activity as a proto-oncogene.	30044990	2018
BLM	641	Neoplasms	C0027651	0.1	Biomarker	group	BEFREE	<span class="gene" id="26318585-3-0-3">BLM</span> and CHEK2 are two evolutionarily conserved genes that are somatically altered in a number of <span class="disease" id="26318585-3-97-102">tumor</span> types.	26318585	2015
BLM	641	Neoplasms	C0027651	0.1	Biomarker	group	BEFREE	Thus, both large scale and small scale genetic alterations are elevated when <span class="gene" id="20299287-11-77-80">BLM</span> is reduced, which may contribute to loss of function of <span class="disease" id="20299287-11-137-142">tumor</span> suppressor genes and subsequent tumorigenesis.	20299287	2010
BLM	641	Neoplasms	C0027651	0.1	AlteredExpression	group	BEFREE	The high expression of <span class="gene" id="31660888-1-23-26">BLM</span> (Bloom syndrome) helicase in <span class="disease" id="31660888-1-56-62">tumors</span> involves its strong association with cell expansion.	31660888	2019
BLM	641	Neoplasms	C0027651	0.1	Biomarker	group	BEFREE	Despite its putative <span class="disease" id="27169843-2-21-26">tumor</span> suppressor function, the contribution of <span class="gene" id="27169843-2-68-71">BLM</span> to human sporadic colorectal cancer (CRC) remains poorly understood.	27169843	2017
BLM	641	Neoplasms	C0027651	0.1	Biomarker	group	BEFREE	Using targeted DNA sequencing, we analyzed the mutation profiles of the genes PKMYT1, AHCY, and <span class="gene" id="27876123-8-96-99">BLM</span> in <span class="disease" id="27876123-8-103-108">tumor</span> samples of five patients with MYCN amplified and 15 MYCN non-amplified NB.	27876123	2016
BLM	641	Neoplasms	C0027651	0.1	GeneticVariation	group	BEFREE	Defects in the human <span class="gene" id="23110454-1-21-24">BLM</span> gene cause Bloom syndrome, notable for early development of <span class="disease" id="23110454-1-85-91">tumors</span> in a broad variety of tissues.	23110454	2012
BLM	641	Neoplasms	C0027651	0.1	Biomarker	group	BEFREE	Hence, partly owing to its regulation of c-Myc stability, <span class="gene" id="23750012-12-58-61">BLM</span> acts as a 'caretaker <span class="disease" id="23750012-12-83-88">tumor</span> suppressor'.	23750012	2013
BLM	641	Neoplasms	C0027651	0.1	Biomarker	group	BEFREE	<span class="gene" id="31210839-4-0-3">BLM</span> dysfunction has been implicated in <span class="disease" id="31210839-4-39-44">tumor</span> development, most recently during PC tumorigenesis.	31210839	2019
BLM	641	Neoplastic Syndromes, Hereditary	C0027672	0.1	GeneticVariation	group	CLINVAR	Clinical evaluation of a multiple-gene sequencing panel for hereditary cancer risk assessment.	24733792	2014
BLM	641	Neoplastic Syndromes, Hereditary	C0027672	0.1	CausalMutation	group	CLINVAR	Deleterious Germline BLM Mutations and the Risk for Early-onset Colorectal Cancer.	26358404	2015
BLM	641	Neoplastic Syndromes, Hereditary	C0027672	0.1	CausalMutation	group	CLINVAR	Syndrome-causing mutations of the BLM gene in persons in the Bloom's Syndrome Registry.	17407155	2007
BLM	641	Neoplastic Syndromes, Hereditary	C0027672	0.1	CausalMutation	group	CLINVAR	BLM heterozygosity and the risk of colorectal cancer.	12242432	2002
BLM	641	Neoplastic Syndromes, Hereditary	C0027672	0.1	CausalMutation	group	CLINVAR	The frequency of the BLM p.Q548X (c.1642C>T) mutation in breast cancer patients from Russia is no higher than in the general population.	25399228	2014
BLM	641	Neoplastic Syndromes, Hereditary	C0027672	0.1	CausalMutation	group	CLINVAR	Prevalence of Bloom syndrome heterozygotes among Ashkenazi Jews.	10090915	1999
BLM	641	Neoplastic Syndromes, Hereditary	C0027672	0.1	CausalMutation	group	CLINVAR	A rigorous approach for selection of optimal variant sets for carrier screening with demonstration of clinical utility.	26247052	2015
BLM	641	Neoplastic Syndromes, Hereditary	C0027672	0.1	CausalMutation	group	CLINVAR	Exome sequencing identifies rare deleterious mutations in DNA repair genes FANCC and BLM as potential breast cancer susceptibility alleles.	23028338	2012
BLM	641	Neoplastic Syndromes, Hereditary	C0027672	0.1	CausalMutation	group	CLINVAR	A common nonsense mutation of the BLM gene and prostate cancer risk and survival.	24096176	2013
BLM	641	Neoplastic Syndromes, Hereditary	C0027672	0.1	CausalMutation	group	CLINVAR	The DNA helicase activity of BLM is necessary for the correction of the genomic instability of bloom syndrome cells.	10069810	1999
BLM	641	Neoplastic Syndromes, Hereditary	C0027672	0.1	CausalMutation	group	CLINVAR	Functional interaction of p53 and BLM DNA helicase in apoptosis.	11399766	2001
BLM	641	Neoplastic Syndromes, Hereditary	C0027672	0.1	CausalMutation	group	CLINVAR	Dissecting the genotype in syndromic intellectual disability using whole exome sequencing in addition to genome-wide copy number analysis.	23552953	2013
BLM	641	Neoplastic Syndromes, Hereditary	C0027672	0.1	CausalMutation	group	CLINVAR	The Ashkenazic Jewish Bloom syndrome mutation blmAsh is present in non-Jewish Americans of Spanish ancestry.	9837821	1998
BLM	641	Neoplastic Syndromes, Hereditary	C0027672	0.1	CausalMutation	group	CLINVAR	Heterozygosity for the BLM(Ash) mutation and cancer risk.	12702560	2003
BLM	641	Neoplastic Syndromes, Hereditary	C0027672	0.1	CausalMutation	group	CLINVAR	High prevalence and breast cancer predisposing role of the BLM c.1642 C>T (Q548X) mutation in Russia.	21815139	2012
BLM	641	Neoplastic Syndromes, Hereditary	C0027672	0.1	CausalMutation	group	CLINVAR	RNA splicing. The human splicing code reveals new insights into the genetic determinants of disease.	25525159	2015
BLM	641	Neoplastic Syndromes, Hereditary	C0027672	0.1	CausalMutation	group	CLINVAR	Hereditary truncating mutations of DNA repair and other genes in BRCA1/BRCA2/PALB2-negatively tested breast cancer patients.	26822949	2016
BLM	641	Neoplastic Syndromes, Hereditary	C0027672	0.1	CausalMutation	group	CLINVAR	Prevalence of the BLM nonsense mutation, p.Q548X, in ovarian cancer patients from Central and Eastern Europe.	25182961	2015
BLM	641	Neoplastic Syndromes, Hereditary	C0027672	0.1	CausalMutation	group	CLINVAR	Nonsense mutation p.Q548X in BLM, the gene mutated in Bloom's syndrome, is associated with breast cancer in Slavic populations.	23225144	2013
BLM	641	Neoplastic Syndromes, Hereditary	C0027672	0.1	CausalMutation	group	CLINVAR	The Bloom's syndrome gene product is homologous to RecQ helicases.	7585968	1995
BLM	641	Neoplastic Syndromes, Hereditary	C0027672	0.1	CausalMutation	group	CLINVAR	Evaluation of ACMG-Guideline-Based Variant Classification of Cancer Susceptibility and Non-Cancer-Associated Genes in Families Affected by Breast Cancer.	27153395	2016
BLM	641	Neoplastic Syndromes, Hereditary	C0027672	0.1	GeneticVariation	group	CLINVAR	Deleterious Germline BLM Mutations and the Risk for Early-onset Colorectal Cancer.	26358404	2015
BLM	641	Neoplastic Syndromes, Hereditary	C0027672	0.1	CausalMutation	group	CLINVAR	The frequency of the BLM*p.Q548X (c.1642C&#160;>&#160;T) mutation in breast cancer patients from Russia.	25410042	2014
BLM	641	Neoplastic Syndromes, Hereditary	C0027672	0.1	CausalMutation	group	CLINVAR	Coinheritance of BRCA1 and BRCA2 mutations with Fanconi anemia and Bloom syndrome mutations in Ashkenazi Jewish population: possible role in risk modification for cancer development.	15726604	2005
BLM	641	Neoplastic Syndromes, Hereditary	C0027672	0.1	CausalMutation	group	CLINVAR	A rapid method for detecting the predominant Ashkenazi Jewish mutation in the Bloom's syndrome gene.	9482582	1998
BLM	641	Neoplastic Syndromes, Hereditary	C0027672	0.1	CausalMutation	group	CLINVAR	Modeled Fetal Risk of Genetic Diseases Identified by Expanded Carrier Screening.	27533158	2016
BLM	641	Neoplastic Syndromes, Hereditary	C0027672	0.1	CausalMutation	group	CLINVAR	Bloom syndrome in short children born small for gestational age: a challenging diagnosis.	23928670	2013
BLM	641	nervous system disorder	C0027765	0.01	GeneticVariation	group	BEFREE	Several of the top ranking probes (p &lt; 1 × 10(-4)) were in or nearby genes previously associated with <span class="disease" id="26499864-9-102-124">neurological disorders</span> (e.g., GABBRI, <span class="gene" id="26499864-9-140-143">BLM</span>, and ADAM10), warranting their further investigation in relation to tic disorders.	26499864	2015
BLM	641	Neuroblastoma	C0027819	0.01	GeneticVariation	disease	BEFREE	In our study, <span class="gene" id="27876123-9-14-17">BLM</span> germline variants were detected in two patients with MYCN-non-amplified <span class="disease" id="27876123-9-90-103">neuroblastoma</span>.	27876123	2016
BLM	641	Parasitic Diseases	C0030499	0.01	Biomarker	group	BEFREE	Acanthocephalans presented a significant relation with the animal length (r² = 0.31, p = 0.006, n = 28).<span class="disease" id="30768976-7-104-115">Infestation</span> by Geckobia sp. was more frequent during the dry season (<span class="gene" id="30768976-7-173-176">BLM</span>: p = 0.001), while the infection by Acanthocephalans was frequent in dry and rainy seasons, with no significant variati…	30768976	2019
BLM	641	Rothmund-Thomson syndrome	C0032339	0.05	AlteredExpression	disease	BEFREE	HR-associated genomic instabilities arise in three human genetic disorders, Bloom syndrome (BS), Werner syndrome (WS), and <span class="disease" id="18430459-3-123-148">Rothmund-Thomson syndrome</span> (RTS), which are caused by defects in three individual proteins of the RecQ family of helicases, <span class="gene" id="18430459-3-246-249">BLM</span>, WRN, and RECQL4, respectively.	18430459	2008
BLM	641	Rothmund-Thomson syndrome	C0032339	0.05	GeneticVariation	disease	BEFREE	In humans, a defect in the RecQ family helicases encoded by the <span class="gene" id="12200042-2-64-67">BLM</span>, WRN and RECQ4 genes gives rise to Bloom's (BS), Werner's (WS) and Rothmund-Thomson (<span class="disease" id="12200042-2-153-156">RTS</span>) syndromes, respectively.	12200042	2002
BLM	641	Rothmund-Thomson syndrome	C0032339	0.05	GeneticVariation	disease	BEFREE	In human cells, there exist five RecQ DNA helicases, and mutations of three of these helicases, encoded by the <span class="gene" id="18719387-4-111-114">BLM</span>, WRN and RECQL4 genes, give rise to the cancer predisposition disorders, Bloom syndrome (BS), Werner syndrome (WS) and <span class="disease" id="18719387-4-234-259">Rothmund-Thomson syndrome</span> (RTS), respectively.	18719387	2008
BLM	641	Rothmund-Thomson syndrome	C0032339	0.05	Biomarker	disease	BEFREE	Although the RecQ helicases WRN and <span class="gene" id="22039056-3-36-39">BLM</span> are implicated in the resolution of telomeric secondary structures, very little is known about RECQL4, the RecQ helicase mutated in <span class="disease" id="22039056-3-172-197">Rothmund-Thomson syndrome</span> (<span class="disease" id="22039056-3-199-202">RTS</span>).	22039056	2012
BLM	641	Rothmund-Thomson syndrome	C0032339	0.05	Biomarker	disease	BEFREE	In humans, defects in three family members are associated with disease conditions: <span class="gene" id="11356154-2-83-86">BLM</span> is defective in Bloom's syndrome, WRN in Werner's syndrome and RTS in <span class="disease" id="11356154-2-157-182">Rothmund-Thomson syndrome</span>.	11356154	2001
BLM	641	Adenomatous Polyposis Coli	C0032580	0.02	Biomarker	disease	BEFREE	Here we show that mice heterozygous for a targeted null mutation of Blm, the murine homolog of <span class="gene" id="12242442-2-95-98">BLM</span>, develop lymphoma earlier than wild-type littermates in response to challenge with murine leukemia virus and develop twice the number of intestinal tumors when crossed with mice carrying a mutation in the <span class="disease" id="12242442-2-304-307">A…	12242442	2002
BLM	641	Adenomatous Polyposis Coli	C0032580	0.02	Biomarker	disease	BEFREE	<span class="gene" id="25908507-6-0-3">BLM</span>-Tg decreased adenoma incidence in a dose-dependent manner in our Apc(Min/) (+) model of <span class="disease" id="25908507-6-92-95">FAP</span>, although levels of GIN were unaffected and concomitantly increased animal survival over 50%.	25908507	2015
BLM	641	Atrial Premature Complexes	C0033036	0.01	Biomarker	disease	BEFREE	Here we show that mice heterozygous for a targeted null mutation of Blm, the murine homolog of <span class="gene" id="12242442-2-95-98">BLM</span>, develop lymphoma earlier than wild-type littermates in response to challenge with murine leukemia virus and develop twice the number of intestinal tumors when crossed with mice carrying a mutation in the <span class="disease" id="12242442-2-304-307">A…	12242442	2002
BLM	641	Pulmonary Fibrosis	C0034069	0.06	Biomarker	disease	BEFREE	The skeletal muscle tissue isolated from lung injury mice increased the activation of STAT3 and AMPK, accompanied by an increased amount of Atrogin-1 protein in <span class="gene" id="31049028-8-161-164">BLM</span>-induced <span class="disease" id="31049028-8-173-186">lung fibrosis</span> mice.	31049028	2019
BLM	641	Pulmonary Fibrosis	C0034069	0.06	Biomarker	disease	BEFREE	Our results showed that eHsp90α was increased in mice with <span class="gene" id="28860147-4-59-62">BLM</span>-induced <span class="disease" id="28860147-4-71-89">pulmonary fibrosis</span> and that 1G6-D7 attenuated inflammation and collagen deposition in the lung.	28860147	2017
BLM	641	Pulmonary Fibrosis	C0034069	0.06	Biomarker	disease	BEFREE	Here we investigate the contribution of YFSJF in <span class="gene" id="31401393-4-49-52">BLM</span>-induced <span class="disease" id="31401393-4-61-63">PF</span> mice.	31401393	2019
BLM	641	Pulmonary Fibrosis	C0034069	0.06	Biomarker	disease	BEFREE	Mice with bleomycin (<span class="gene" id="30481795-8-21-24">BLM</span> 2.5 mg/kg)-induced <span class="disease" id="30481795-8-44-62">pulmonary fibrosis</span> were administered a minoxidil solution (30 mg/kg) by oral gavage.	30481795	2018
BLM	641	Pulmonary Fibrosis	C0034069	0.06	Biomarker	disease	BEFREE	These data indicated that PC can decrease the pro-inflammatory cytokines and regulate the intestinal microbiota in <span class="gene" id="31473797-7-115-118">BLM</span>-induced <span class="disease" id="31473797-7-127-129">PF</span> mice.	31473797	2019
BLM	641	Pulmonary Fibrosis	C0034069	0.06	Biomarker	disease	BEFREE	MSCs secreting a higher level of TGF-β1 appear to have an optimal anti-fibrotic efficacy in <span class="gene" id="27107963-11-92-95">BLM</span>-induced <span class="disease" id="27107963-11-104-122">pulmonary fibrosis</span> in mice.	27107963	2016
BLM	641	Rett Syndrome	C0035372	0.01	GeneticVariation	disease	BEFREE	In humans, a defect in the RecQ family helicases encoded by the <span class="gene" id="12200042-2-64-67">BLM</span>, WRN and RECQ4 genes gives rise to Bloom's (BS), Werner's (WS) and Rothmund-Thomson (<span class="disease" id="12200042-2-153-156">RTS</span>) syndromes, respectively.	12200042	2002
BLM	641	Systemic Scleroderma	C0036421	0.02	Biomarker	disease	BEFREE	Moreover, a high expression of HSP47 was found in the skin lesion of <span class="gene" id="26091621-6-69-72">BLM</span>-induced <span class="disease" id="26091621-6-81-92">scleroderma</span> mouse model.	26091621	2015
BLM	641	Systemic Scleroderma	C0036421	0.02	Biomarker	disease	BEFREE	Forty female BALB/c mice were randomly divided into a normal control (NC) group, <span class="disease" id="31840939-2-81-84">SSc</span> group (bleomycin [<span class="gene" id="31840939-2-103-106">BLM</span>]-induced experimental <span class="disease" id="31840939-2-129-132">SSc</span>), BLM + Thal (10 mg/kg/day) group, BLM + Thal (20) group, and BLM + Thal (30) group.Thal was administered a day …	31840939	2020
BLM	641	Sinusitis	C0037199	0.1	Biomarker	disease	HPO
BLM	641	Skin lesion	C0037284	0.01	Biomarker	group	BEFREE	Moreover, a high expression of HSP47 was found in the <span class="disease" id="26091621-6-54-65">skin lesion</span> of <span class="gene" id="26091621-6-69-72">BLM</span>-induced scleroderma mouse model.	26091621	2015
BLM	641	Syndactyly	C0039075	0.1	Biomarker	disease	HPO
BLM	641	Thyroid Neoplasm	C0040136	0.01	AlteredExpression	disease	BEFREE	New mutations were found in an additional 13 genes known to have altered protein expression in <span class="disease" id="27010584-12-95-109">thyroid cancer</span>: <span class="gene" id="27010584-12-111-114">BLM</span>, CBL, CIITA, EP300, GSTM5, LMO2, PRAME, SBDS, SF1, TET2, TNFAIP3, XPO1, and ZRSR2.	27010584	2016
BLM	641	Tic disorder	C0040188	0.01	Biomarker	disease	BEFREE	Several of the top ranking probes (p &lt; 1 × 10(-4)) were in or nearby genes previously associated with neurological disorders (e.g., GABBRI, <span class="gene" id="26499864-9-140-143">BLM</span>, and ADAM10), warranting their further investigation in relation to <span class="disease" id="26499864-9-212-225">tic disorders</span>.	26499864	2015
BLM	641	Erythema	C0041834	0.1	Biomarker	phenotype	HPO
BLM	641	Werner Syndrome	C0043119	0.1	GeneticVariation	disease	BEFREE	Mutations in the RecQ helicases <span class="gene" id="23161009-8-32-35">BLM</span> and WRN are linked to the cancer-prone disorder Bloom's syndrome and premature aging condition <span class="disease" id="23161009-8-131-146">Werner syndrome</span>, respectively.	23161009	2013
BLM	641	Werner Syndrome	C0043119	0.1	Biomarker	disease	BEFREE	<span class="gene" id="9671747-7-0-3">BLM</span>- and WRN-bearing yeasts provide new useful models to investigate human BS and <span class="disease" id="9671747-7-82-84">WS</span> diseases.	9671747	1998
BLM	641	Werner Syndrome	C0043119	0.1	Biomarker	disease	BEFREE	<span class="gene" id="10779560-5-0-3">BLM</span> is found primarily in nuclear domain 10 except during S phase when it colocalizes with the <span class="disease" id="10779560-5-95-110">Werner syndrome</span> gene product, WRN, in the nucleolus.	10779560	2000
BLM	641	Werner Syndrome	C0043119	0.1	Biomarker	disease	BEFREE	Mutational inactivation of Werner (WRN) and Bloom (<span class="gene" id="29080750-3-51-54">BLM</span>) genes results in <span class="disease" id="29080750-3-73-88">Werner syndrome</span> (<span class="disease" id="29080750-3-90-92">WS</span>) and Bloom syndrome (BS) respectively.	29080750	2018
BLM	641	Werner Syndrome	C0043119	0.1	Biomarker	disease	BEFREE	In humans, defects in three family members are associated with disease conditions: <span class="gene" id="11356154-2-83-86">BLM</span> is defective in Bloom's syndrome, WRN in <span class="disease" id="11356154-2-128-145">Werner's syndrome</span> and RTS in Rothmund-Thomson syndrome.	11356154	2001
BLM	641	Werner Syndrome	C0043119	0.1	GeneticVariation	disease	BEFREE	WRN and <span class="gene" id="11840341-4-8-11">BLM</span> genes causing <span class="disease" id="11840341-4-26-28">WS</span> and BS, encode proteins that are closely related to the RecQ helicase.	11840341	2002
BLM	641	Werner Syndrome	C0043119	0.1	Biomarker	disease	BEFREE	The Bloom syndrome (BS) protein, <span class="gene" id="11399766-1-33-36">BLM</span>, is a member of the RecQ DNA helicase family that also includes the <span class="disease" id="11399766-1-105-120">Werner syndrome</span> protein, WRN.	11399766	2001
BLM	641	Werner Syndrome	C0043119	0.1	Biomarker	disease	BEFREE	The SGS1 gene of the yeast Saccharomyces cerevisiae encodes a DNA helicase with homology to the human Bloom's syndrome gene <span class="gene" id="10600744-1-124-127">BLM</span> and the <span class="disease" id="10600744-1-136-153">Werner's syndrome</span> gene WRN.	10600744	1999
BLM	641	Werner Syndrome	C0043119	0.1	Biomarker	disease	BEFREE	The Saccharomyces cerevisiae SGS1 gene is homologous to Escherichia coli RecQ and the human <span class="gene" id="8913739-1-92-95">BLM</span> and WRN proteins that are defective in the cancer-prone disorder Bloom's syndrome and the premature aging disorder <span class="disease" id="8913739-1-211-228">Werner's syndrome</span>, respectively.	8913739	1996
BLM	641	Werner Syndrome	C0043119	0.1	Biomarker	disease	BEFREE	The <span class="disease" id="12427531-5-4-19">Werner syndrome</span> gene (WRN) helicase, another member of the RecQ family like <span class="gene" id="12427531-5-80-83">BLM</span>, has very recently been found to help mediate homologous recombination.	12427531	2002
BLM	641	Werner Syndrome	C0043119	0.1	GeneticVariation	disease	BEFREE	The genes encoding <span class="gene" id="11275547-3-19-22">BLM</span> and WRN are mutated in the cancer-prone disorder Bloom's syndrome (BS) and the plogeroid disorder <span class="disease" id="11275547-3-121-138">Werner's syndrome</span> (<span class="disease" id="11275547-3-140-142">WS</span>), respectively.	11275547	2001
BLM	641	Werner Syndrome	C0043119	0.1	Biomarker	disease	BEFREE	This suggests that defects in the suppression of rearrangements involving divergent, repeated sequences may underlie the genome instability seen in <span class="gene" id="11138010-9-148-151">BLM</span> and <span class="disease" id="11138010-9-156-159">WRN</span> patients and in cancer cases associated with defects in these genes.	11138010	2001
BLM	641	Werner Syndrome	C0043119	0.1	GeneticVariation	disease	BEFREE	We report on a familial case of atypical Werner syndrome (a progeroid syndrome with <span class="disease" id="19095983-3-84-99">Werner syndrome</span> phenotype but without typical <span class="gene" id="19095983-3-130-136">RECQL2</span> mutation) presenting with acute ischemic cerebral disease or peripheral artery disease associated with diffuse atherosclerosis, attributable to transmission of a…	19095983	2009
BLM	641	Werner Syndrome	C0043119	0.1	GeneticVariation	disease	BEFREE	Inherited mutations in RecQ helicases result in Bloom Syndrome (<span class="gene" id="31772289-3-64-67">BLM</span> mutation), <span class="disease" id="31772289-3-79-94">Werner Syndrome</span> (WRN mutation), Rothmund-Thomson Syndrome (RECQL4 mutation), and other genetic diseases, including cancer.	31772289	2019
BLM	641	Werner Syndrome	C0043119	0.1	GeneticVariation	disease	BEFREE	<span class="gene" id="19567405-2-0-3">BLM</span> and WRN are also human RecQ helicases, which are mutated in Bloom and <span class="disease" id="19567405-2-74-91">Werner's syndrome</span>, respectively, and associated with chromosomal instability as well as premature aging.	19567405	2009
BLM	641	Werner Syndrome	C0043119	0.1	Biomarker	disease	BEFREE	The RecQ family of DNA helicases including WRN (<span class="disease" id="20159463-1-48-63">Werner syndrome</span> protein) and <span class="gene" id="20159463-1-77-80">BLM</span> (<span class="gene" id="20159463-1-82-104">Bloom syndrome protein</span>) protects the genome against deleterious changes.	20159463	2010
BLM	641	Werner Syndrome	C0043119	0.1	GeneticVariation	disease	BEFREE	We therefore speculated that the WRN gene (encoding <span class="gene" id="17301258-2-52-58">RECQL2</span>, a DNA helicase), the germline mutation of which causes the progeroid disorder <span class="disease" id="17301258-2-138-153">Werner syndrome</span>, may be associated with breast tumorigenesis.	17301258	2007
BLM	641	Werner Syndrome	C0043119	0.1	GeneticVariation	disease	BEFREE	Inactivating mutations in <span class="gene" id="26690424-2-26-32">RECQL2</span> lead to <span class="disease" id="26690424-2-41-56">Werner syndrome</span>, a rare autosomal disease associated with premature aging and an increased susceptibility to multiple cancer types.	26690424	2015
BLM	641	Werner Syndrome	C0043119	0.1	Biomarker	disease	BEFREE	The structure reveals unique features of <span class="gene" id="20739603-4-41-44">BLM</span> HRDC that are distinct from the HRDC domain of <span class="disease" id="20739603-4-92-107">Werner syndrome</span> protein.	20739603	2010
BLM	641	Werner Syndrome	C0043119	0.1	Biomarker	disease	BEFREE	The gene mutated in BS, <span class="gene" id="10823897-4-24-27">BLM</span>, encodes a member of the RecQ family of DExH box DNA helicases, which also includes the <span class="disease" id="10823897-4-116-133">Werner's syndrome</span> gene product.	10823897	2000
BLM	641	Acute leukemia	C0085669	0.1	Biomarker	disease	HPO
BLM	641	Cataract	C0086543	0.02	Biomarker	disease	BEFREE	In conclusion, <span class="gene" id="30227115-8-15-18">BLM</span> can regulate <span class="disease" id="30227115-8-32-40">cataract</span> progression by influencing cell vitality and apoptosis.	30227115	2019
BLM	641	Cataract	C0086543	0.02	GeneticVariation	disease	BEFREE	The results show that WRN-<span class="variant" dbSNP="rs11574311" genes_norm="2074;4968;641;7486">rs11574311</span> was initially associated with ARC in general, cortical, and mixed <span class="disease" id="23322570-7-103-112">cataracts</span> (P = 0.003, odds ratio [OR] = 1.49; P = 0.001, OR = 1.68; and P &lt; 0.0001, OR = 2.08), <span class="gene" id="23322570-7-199-202">BLM</span>-<span clas…	23322570	2013
BLM	641	Small cell carcinoma of lung	C0149925	0.02	Biomarker	disease	BEFREE	SCLC cells (<span class="disease" id="1279317-3-12-16">N417</span>) were exposed to 111In-BLMC, <span class="gene" id="1279317-3-46-49">BLM</span>, or 111InCl3 (for control) for 1 hour, treated with colcemid, and chromosomal changes were analyzed.	1279317	1992
BLM	641	Small cell carcinoma of lung	C0149925	0.02	GeneticVariation	disease	BEFREE	An SNP, <span class="variant" dbSNP="s587781495;rs587781495;rs4866" genes_norm="4521;7157">Val83Met</span>, in the MTH1 (microtT homolog 1) gene encoding a triphosphatase that hydrolyzes pro-mutagenic oxidized nucleoside triphosphates, such as 8-hydroxy-dGTP and 2-hydroxy-dATP, showed the strongest and a significant association with <span class="disease" id="16774934-2-245-249">SCLC</span> risk […	16774934	2006
BLM	641	Decreased fertility in females	C0151639	0.1	Biomarker	phenotype	HPO
BLM	641	Cutaneous Melanoma	C0151779	0.01	Biomarker	disease	BEFREE	We therefore set out to compare the effect of proton beam irradiation and X-rays on the survival and long-term migratory properties of two cell lines: uveal melanoma Mel270 and <span class="disease" id="29016654-2-177-190">skin melanoma</span> <span class="gene" id="29016654-2-191-194">BLM</span>.	29016654	2017
BLM	641	Hand polydactyly	C0158733	0.1	Biomarker	disease	HPO
BLM	641	Adult Non-Hodgkin Lymphoma	C0220605	0.01	GeneticVariation	disease	BEFREE	Genetic variation in the NBS1, MRE11, RAD50 and <span class="gene" id="19917125-0-48-51">BLM</span> genes and susceptibility to <span class="disease" id="19917125-0-80-100">non-Hodgkin lymphoma</span>.	19917125	2009
BLM	641	Childhood Non-Hodgkin Lymphoma	C0220612	0.01	GeneticVariation	disease	BEFREE	Genetic variation in the NBS1, MRE11, RAD50 and <span class="gene" id="19917125-0-48-51">BLM</span> genes and susceptibility to <span class="disease" id="19917125-0-80-100">non-Hodgkin lymphoma</span>.	19917125	2009
BLM	641	Cafe-au-Lait Spots	C0221263	0.1	Biomarker	phenotype	HPO
BLM	641	Syndactyly of fingers	C0221352	0.1	Biomarker	disease	HPO
BLM	641	Long narrow head	C0221358	0.1	Biomarker	disease	HPO
BLM	641	Premature aging syndrome	C0231341	0.1	Biomarker	disease	BEFREE	We discuss a new model, which explains how Sgs1 or <span class="gene" id="10620009-9-51-54">BLM</span> helicase suppresses <span class="disease" id="10620009-9-75-91">premature ageing</span> in yeast.	10620009	1999
BLM	641	Premature aging syndrome	C0231341	0.1	Biomarker	disease	BEFREE	Bloom syndrome (BS) is characterized by <span class="disease" id="11697506-1-40-55">premature aging</span> and high predisposition to various types of cancer.<span class="gene" id="11697506-1-107-110">BLM</span> is the causative gene for BS.	11697506	2001
BLM	641	Premature aging syndrome	C0231341	0.1	Biomarker	disease	BEFREE	The <span class="disease" id="16412221-1-4-19">premature aging</span> and cancer-prone Werner and Bloom syndromes are caused by defects in the RecQ helicase enzymes WRN and <span class="gene" id="16412221-1-123-126">BLM</span>, respectively.	16412221	2006
BLM	641	Premature aging syndrome	C0231341	0.1	GeneticVariation	disease	BEFREE	<span class="gene" id="19567405-2-0-3">BLM</span> and WRN are also human RecQ helicases, which are mutated in Bloom and Werner's syndrome, respectively, and associated with chromosomal instability as well as <span class="disease" id="19567405-2-162-177">premature aging</span>.	19567405	2009
BLM	641	Premature aging syndrome	C0231341	0.1	Biomarker	disease	BEFREE	Genetic defects in three of the five human RecQ helicases, <span class="gene" id="19657341-3-59-62">BLM</span>, WRN and RECQ4, give rise to defined syndromes associated with cancer predisposition, some features of <span class="disease" id="19657341-3-166-182">premature ageing</span> and chromosomal instability.	19657341	2009
BLM	641	Premature aging syndrome	C0231341	0.1	GeneticVariation	disease	BEFREE	Defects in three of the RecQ helicases, RecQ4, <span class="gene" id="20075015-3-47-50">BLM</span>, and WRN, cause human pathologies linked with cancer predisposition and <span class="disease" id="20075015-3-123-138">premature aging</span>.	20075015	2010
BLM	641	Premature aging syndrome	C0231341	0.1	GeneticVariation	disease	BEFREE	Mutations of the human RecQ helicase genes WRN and <span class="gene" id="16501249-1-51-54">BLM</span> lead to rare autosomal recessive disorders, Werner and Bloom syndromes, which are associated with <span class="disease" id="16501249-1-153-169">premature ageing</span> and cancer predisposition.	16501249	2006
BLM	641	Premature aging syndrome	C0231341	0.1	GeneticVariation	disease	BEFREE	Mutations in the RecQ helicases <span class="gene" id="23161009-8-32-35">BLM</span> and WRN are linked to the cancer-prone disorder Bloom's syndrome and <span class="disease" id="23161009-8-105-120">premature aging</span> condition Werner syndrome, respectively.	23161009	2013
BLM	641	Premature aging syndrome	C0231341	0.1	GeneticVariation	disease	BEFREE	Mutations of the human RecQ helicase genes WRN and <span class="gene" id="19205873-2-51-54">BLM</span> lead to rare autosomal recessive disorders, Werner and Bloom syndromes, which are associated with <span class="disease" id="19205873-2-153-168">premature aging</span> and cancer predisposition, including breast cancer.	19205873	2009
BLM	641	Premature aging syndrome	C0231341	0.1	GeneticVariation	disease	BEFREE	Bloom's syndrome: Why not <span class="disease" id="27238185-0-26-41">premature aging</span>?: A comparison of the <span class="gene" id="27238185-0-64-67">BLM</span> and WRN helicases.	27238185	2017
BLM	641	Premature aging syndrome	C0231341	0.1	GeneticVariation	disease	BEFREE	Inactivating mutations in <span class="gene" id="26690424-2-26-32">RECQL2</span> lead to Werner syndrome, a rare autosomal disease associated with <span class="disease" id="26690424-2-99-114">premature aging</span> and an increased susceptibility to multiple cancer types.	26690424	2015
BLM	641	Premature aging syndrome	C0231341	0.1	Biomarker	disease	BEFREE	Additionally high T-SCE rates have been observed in cells with deficiencies in WRN and <span class="gene" id="20952810-4-87-90">BLM</span>, the genes that are defective in Werner's and Bloom's syndromes, implying a connection to <span class="disease" id="20952810-4-181-196">premature aging</span>.	20952810	2010
BLM	641	High pitched voice	C0241703	0.1	Biomarker	phenotype	HPO
BLM	641	Miller Dieker syndrome	C0265219	0.3	Biomarker	disease	GENOMICS_ENGLAND	Germline Genetic Predisposition to Hematologic Malignancy.	28297620	2017
BLM	641	Cortical cataract	C0271160	0.01	GeneticVariation	disease	BEFREE	The results show that WRN-<span class="variant" dbSNP="rs11574311" genes_norm="2074;4968;641;7486">rs11574311</span> was initially associated with ARC in general, cortical, and mixed cataracts (P = 0.003, odds ratio [OR] = 1.49; P = 0.001, OR = 1.68; and P &lt; 0.0001, OR = 2.08), <span class="gene" id="23322570-7-199-202">BLM</span>-<span class="variant" dbSNP="rs1063147" genes_norm="2074;4968;6…	23322570	2013
BLM	641	Disease due to Acanthocephala	C0277331	0.01	Biomarker	disease	BEFREE	(<span class="gene" id="30768976-9-1-4">BLM</span>: p = 0.31) and <span class="disease" id="30768976-9-20-47">infection by Acanthocephala</span> (<span class="gene" id="30768976-9-49-52">BLM</span>: p = 0.34).	30768976	2019
BLM	641	Malignant lymphoma - lymphoplasmacytic	C0334633	0.01	GeneticVariation	disease	BEFREE	DH BC patients were on average not younger than single mutation carriers and did not have an excess of bilateral BC; an additional non-breast tumor was documented in two BRCA1/<span class="gene" id="24800916-3-176-179">BLM</span> DH patients (ovarian cancer and <span class="disease" id="24800916-3-212-238">lymphoplasmacytic lymphoma</span>).	24800916	2014
BLM	641	Breast Cancer, Familial	C0346153	0.02	Biomarker	disease	BEFREE	Rarity of "second-hit" inactivation of the involved gene in CHEK2-, NBN/NBS1- and <span class="gene" id="24415413-7-82-85">BLM</span>-associated <span class="disease" id="24415413-7-97-99">BC</span> demonstrates their substantial biological difference from BRCA1/2-driven cancers and makes them poorly suitable for the clinical trials with cisplatin and PARP inhibitors.	24415413	2014
BLM	641	Breast Cancer, Familial	C0346153	0.02	GeneticVariation	disease	BEFREE	We tested the hypothesis whether three polymorphic, non-conservative amino acid exchanges in WRN and <span class="gene" id="16501249-2-101-104">BLM</span> act as low-penetrance <span class="disease" id="16501249-2-127-149">familial breast cancer</span> risk factors.	16501249	2006
BLM	641	Multiple malignancy	C0346429	0.01	GeneticVariation	phenotype	BEFREE	Inactivating mutations in <span class="gene" id="26690424-2-26-32">RECQL2</span> lead to Werner syndrome, a rare autosomal disease associated with premature aging and an increased susceptibility to <span class="disease" id="26690424-2-150-165">multiple cancer</span> types.	26690424	2015
BLM	641	Photosensitivity of skin	C0349506	0.1	Biomarker	phenotype	HPO
BLM	641	Short stature	C0349588	0.1	Biomarker	phenotype	HPO
BLM	641	Malignant neoplasm of prostate	C0376358	0.05	GeneticVariation	disease	BEFREE	Truncating <span class="gene" id="31816118-17-11-14">BLM</span> germline mutations occur at a higher frequency in patients with advanced <span class="disease" id="31816118-17-88-103">prostate cancer</span> as compared to control populations.	31816118	2020
BLM	641	Malignant neoplasm of prostate	C0376358	0.05	AlteredExpression	disease	BEFREE	The expression of <span class="gene" id="28943928-9-18-21">BLM</span> was significantly increased in <span class="disease" id="28943928-9-53-56">PCa</span> tissues and PC3 cells compared with non-<span class="disease" id="28943928-9-97-100">PCa</span> tissues and benign prostatic hyperplasia cells.	28943928	2017
BLM	641	Malignant neoplasm of prostate	C0376358	0.05	GeneticVariation	disease	BEFREE	To establish whether the <span class="variant" dbSNP="rs756737759;200389141;s200389141;rs200389141;rs398122729" genes_norm="55655;641;675">Q548X</span> allele of the <span class="gene" id="24096176-4-45-48">BLM</span> gene is present in Poland, and whether this allele predisposes to poor prognosis <span class="disease" id="24096176-4-130-145">prostate cancer</span>, we genotyped 3337 men with <sp…	24096176	2013
BLM	641	Malignant neoplasm of prostate	C0376358	0.05	PosttranslationalModification	disease	BEFREE	In this study, we investigated whether <span class="gene" id="31210839-6-39-42">BLM</span> modulates the phosphorylation of an array of prooncogenic signaling pathways to promote <span class="disease" id="31210839-6-131-133">PC</span> progression.	31210839	2019
BLM	641	Malignant neoplasm of prostate	C0376358	0.05	GeneticVariation	disease	BEFREE	(3) After prioritizing the candidate genes based on their similarity to known PC susceptibility genes, we found that seven novel <span class="disease" id="25472581-8-129-131">PC</span> susceptibility genes including <span class="gene" id="25472581-8-163-166">BLM</span>, RPS6KA2, FRK, ERBB4, RBL1, PAK7, and ERBB2IP.	25472581	2015
BLM	641	Chromosome Breakage	C0376628	0.1	Biomarker	phenotype	HPO
BLM	641	Nuclear cataract	C0392557	0.01	GeneticVariation	disease	BEFREE	The results show that WRN-<span class="variant" dbSNP="rs11574311" genes_norm="2074;4968;641;7486">rs11574311</span> was initially associated with ARC in general, cortical, and mixed cataracts (P = 0.003, odds ratio [OR] = 1.49; P = 0.001, OR = 1.68; and P &lt; 0.0001, OR = 2.08), <span class="gene" id="23322570-7-199-202">BLM</span>-<span class="variant" dbSNP="rs1063147" genes_norm="2074;4968;6…	23322570	2013
BLM	641	Large nose	C0426415	0.1	Biomarker	phenotype	HPO
BLM	641	Sacral dimple	C0426848	0.1	Biomarker	phenotype	HPO
BLM	641	Endometrial Carcinoma	C0476089	0.01	GeneticVariation	disease	BEFREE	To evaluate CRC and <span class="disease" id="28647934-3-20-38">endometrial cancer</span> risk in <span class="gene" id="28647934-3-47-50">BLM</span> heterozygous mutation carriers.	28647934	2017
BLM	641	Bilateral cataracts (disorder)	C0521707	0.01	GeneticVariation	disease	BEFREE	The results show that WRN-<span class="variant" dbSNP="rs11574311" genes_norm="2074;4968;641;7486">rs11574311</span> was initially associated with ARC in general, cortical, and mixed <span class="disease" id="23322570-7-103-112">cataracts</span> (P = 0.003, odds ratio [OR] = 1.49; P = 0.001, OR = 1.68; and P &lt; 0.0001, OR = 2.08), <span class="gene" id="23322570-7-199-202">BLM</span>-<span clas…	23322570	2013
BLM	641	Delayed bone age	C0541764	0.1	Biomarker	phenotype	HPO
BLM	641	Thyroid carcinoma	C0549473	0.01	AlteredExpression	disease	BEFREE	New mutations were found in an additional 13 genes known to have altered protein expression in <span class="disease" id="27010584-12-95-109">thyroid cancer</span>: <span class="gene" id="27010584-12-111-114">BLM</span>, CBL, CIITA, EP300, GSTM5, LMO2, PRAME, SBDS, SF1, TET2, TNFAIP3, XPO1, and ZRSR2.	27010584	2016
BLM	641	Carcinogenesis	C0596263	0.09	GeneticVariation	phenotype	BEFREE	We therefore speculated that the WRN gene (encoding <span class="gene" id="17301258-2-52-58">RECQL2</span>, a DNA helicase), the germline mutation of which causes the progeroid disorder Werner syndrome, may be associated with breast <span class="disease" id="17301258-2-185-198">tumorigenesis</span>.	17301258	2007
BLM	641	Carcinogenesis	C0596263	0.09	Biomarker	phenotype	BEFREE	Our data extend the spectrum of unstable microsatellites located in gene CDRs and suggest that <span class="gene" id="9731483-9-95-98">BLM</span> and possibly CBL are involved in gastrointestinal <span class="disease" id="9731483-9-149-162">tumorigenesis</span>.	9731483	1998
BLM	641	Carcinogenesis	C0596263	0.09	GeneticVariation	phenotype	BEFREE	Gene mutations of <span class="gene" id="25424877-2-18-24">RECQL2</span>, <span class="gene" id="25424877-2-26-32">RECQL3</span>, and RECQL4 are associated with genetic disorders and induce early aging and <span class="disease" id="25424877-2-110-124">carcinogenesis</span>.	25424877	2014
BLM	641	Carcinogenesis	C0596263	0.09	Biomarker	phenotype	BEFREE	Thus, both large scale and small scale genetic alterations are elevated when <span class="gene" id="20299287-11-77-80">BLM</span> is reduced, which may contribute to loss of function of tumor suppressor genes and subsequent <span class="disease" id="20299287-11-175-188">tumorigenesis</span>.	20299287	2010
BLM	641	Carcinogenesis	C0596263	0.09	Biomarker	phenotype	BEFREE	Our results suggest that frameshift mutations of hRAD50, <span class="gene" id="11196187-6-57-60">BLM</span>, and hMSH6 are selected and play a role in the <span class="disease" id="11196187-6-108-121">tumorigenesis</span> of colorectal and gastric carcinomas with MSI.	11196187	2001
BLM	641	Carcinogenesis	C0596263	0.09	AlteredExpression	phenotype	BEFREE	miR-522-3p is known to degrade <span class="gene" id="29386092-1-31-53">bloom syndrome protein</span> (<span class="gene" id="29386092-1-55-58">BLM</span>) and enhance expression of other proto-oncogenes, leading to <span class="disease" id="29386092-1-120-133">tumorigenesis</span>.	29386092	2018
BLM	641	Carcinogenesis	C0596263	0.09	Biomarker	phenotype	BEFREE	Our results have implications for the role of <span class="gene" id="10823897-8-46-49">BLM</span> as an anti-recombinase in the suppression of <span class="disease" id="10823897-8-95-108">tumorigenesis</span>.	10823897	2000
BLM	641	Carcinogenesis	C0596263	0.09	Biomarker	phenotype	BEFREE	It has previously been demonstrated that <span class="gene" id="28943928-5-41-44">BLM</span> acts as a 'genome caretaker', and dysregulation of <span class="gene" id="28943928-5-96-99">BLM</span> function has been implicated in the development of multiple tumor types; however, its potential for inducing PCa <span class="disease" id="28943928-5-213-226">tumorigenesis</span> remains undetermined.	28943928	2017
BLM	641	Carcinogenesis	C0596263	0.09	Biomarker	phenotype	BEFREE	<span class="gene" id="31210839-4-0-3">BLM</span> dysfunction has been implicated in tumor development, most recently during PC <span class="disease" id="31210839-4-82-95">tumorigenesis</span>.	31210839	2019
BLM	641	Tumor Initiation	C0598935	0.01	Biomarker	phenotype	BEFREE	To obtain an in vivo validation of the effect of <span class="gene" id="23750012-8-49-52">BLM</span> on c-Myc-mediated <span class="disease" id="23750012-8-71-87">tumor initiation</span>, isogenic cells from colon cancer cells that either do or do not express BLM had been manipulated to block c-Myc expression in a controlled manner.	23750012	2013
BLM	641	Prostate carcinoma	C0600139	0.05	PosttranslationalModification	disease	BEFREE	In this study, we investigated whether <span class="gene" id="31210839-6-39-42">BLM</span> modulates the phosphorylation of an array of prooncogenic signaling pathways to promote <span class="disease" id="31210839-6-131-133">PC</span> progression.	31210839	2019
BLM	641	Prostate carcinoma	C0600139	0.05	AlteredExpression	disease	BEFREE	The expression of <span class="gene" id="28943928-9-18-21">BLM</span> was significantly increased in <span class="disease" id="28943928-9-53-56">PCa</span> tissues and PC3 cells compared with non-<span class="disease" id="28943928-9-97-100">PCa</span> tissues and benign prostatic hyperplasia cells.	28943928	2017
BLM	641	Prostate carcinoma	C0600139	0.05	GeneticVariation	disease	BEFREE	Truncating <span class="gene" id="31816118-17-11-14">BLM</span> germline mutations occur at a higher frequency in patients with advanced <span class="disease" id="31816118-17-88-103">prostate cancer</span> as compared to control populations.	31816118	2020
BLM	641	Prostate carcinoma	C0600139	0.05	GeneticVariation	disease	BEFREE	(3) After prioritizing the candidate genes based on their similarity to known PC susceptibility genes, we found that seven novel <span class="disease" id="25472581-8-129-131">PC</span> susceptibility genes including <span class="gene" id="25472581-8-163-166">BLM</span>, RPS6KA2, FRK, ERBB4, RBL1, PAK7, and ERBB2IP.	25472581	2015
BLM	641	Prostate carcinoma	C0600139	0.05	GeneticVariation	disease	BEFREE	To establish whether the <span class="variant" dbSNP="rs756737759;200389141;s200389141;rs200389141;rs398122729" genes_norm="55655;641;675">Q548X</span> allele of the <span class="gene" id="24096176-4-45-48">BLM</span> gene is present in Poland, and whether this allele predisposes to poor prognosis <span class="disease" id="24096176-4-130-145">prostate cancer</span>, we genotyped 3337 men with <sp…	24096176	2013
BLM	641	Breast Carcinoma	C0678222	0.1	GeneticVariation	disease	BEFREE	In total, screening of all exons in these genes in 438 <span class="disease" id="23028338-4-55-68">breast cancer</span> families identified three with truncating mutations in FANCC and two with truncating mutations in <span class="gene" id="23028338-4-167-170">BLM</span>.	23028338	2012
BLM	641	Breast Carcinoma	C0678222	0.1	GeneticVariation	disease	BEFREE	Recently, a recurrent truncating mutation of <span class="gene" id="24096176-3-45-48">BLM</span> (<span class="variant" dbSNP="rs756737759;200389141;s200389141;rs200389141;rs398122729" genes_norm="55655;641;675">Q548X</span>) has been associated with a 6-fold increased risk of <span class="disease" id="24096176-3-109-122">breast cancer</span> in Russia, Belarus and Ukraine, but its role in prosta…	24096176	2013
BLM	641	Breast Carcinoma	C0678222	0.1	GeneticVariation	disease	BEFREE	17 double heterozygous (DH) <span class="disease" id="24800916-1-28-41">breast cancer</span> (BC) patients were identified upon the analysis of 5,391 affected women for recurrent Slavic mutations in BRCA1, CHEK2, NBN/NBS1, ATM, and <span class="gene" id="24800916-1-181-184">BLM</span> genes.	24800916	2014
BLM	641	Breast Carcinoma	C0678222	0.1	Biomarker	disease	BEFREE	Screening antiproliferative drug for <span class="disease" id="31660888-0-37-50">breast cancer</span> from bisbenzylisoquinoline alkaloid tetrandrine and fangchinoline derivatives by targeting <span class="gene" id="31660888-0-142-145">BLM</span> helicase.	31660888	2019
BLM	641	Breast Carcinoma	C0678222	0.1	Biomarker	disease	BEFREE	Altogether, these data indicate that <span class="gene" id="23225144-9-37-40">BLM</span> is not only a gene for Bloom's syndrome but also might represent a <span class="disease" id="23225144-9-108-121">breast cancer</span> susceptibility gene.	23225144	2013
BLM	641	Breast Carcinoma	C0678222	0.1	GeneticVariation	disease	BEFREE	Association of the <span class="variant" dbSNP="rs1346044" genes_norm="641;7486">rs1346044</span> Polymorphism of the Werner Syndrome Gene <span class="gene" id="26690424-0-70-76">RECQL2</span> with Increased Risk and Premature Onset of <span class="disease" id="26690424-0-120-133">Breast Cancer</span>.	26690424	2015
BLM	641	Breast Carcinoma	C0678222	0.1	GeneticVariation	disease	BEFREE	A nonsense mutation, <span class="variant" dbSNP="rs200389141" genes_norm="641">p.Q548X</span>, in the <span class="gene" id="25182961-1-37-40">BLM</span> gene has recently been associated with an increased risk for <span class="disease" id="25182961-1-102-115">breast cancer</span>.	25182961	2015
BLM	641	Breast Carcinoma	C0678222	0.1	GeneticVariation	disease	BEFREE	This study demonstrates that <span class="gene" id="21815139-8-29-32">BLM</span> <span class="variant" dbSNP="rs200389141" genes_norm="641">Q548X</span> allele is recurrent in Slavic subjects and may be associated with <span class="disease" id="21815139-8-105-107">BC</span> risk.	21815139	2012
BLM	641	Breast Carcinoma	C0678222	0.1	GeneticVariation	disease	BEFREE	Eleven mutations were found in other <span class="disease" id="27798748-8-37-50">breast cancer</span> susceptibility genes including CHEK2 (n = 5), PALB2 (n = 2), <span class="gene" id="27798748-8-112-115">BLM</span> (n = 2), ATM (n = 1) and TP53 (n = 1).	27798748	2017
BLM	641	Breast Carcinoma	C0678222	0.1	Biomarker	disease	BEFREE	Lymphocytes of the <span class="disease" id="9506891-5-19-21">BC</span> subjects appeared to be more sensitive to <span class="gene" id="9506891-5-64-67">BLM</span> exposure as shown by higher level of DNA damage.	9506891	1997
BLM	641	Breast Carcinoma	C0678222	0.1	GeneticVariation	disease	BEFREE	In this case-control study of 1,004 breast cancer cases and 1,008 controls, we tested the hypothesis that non-conservative amino acid exchanges in WRN (<span class="variant" dbSNP="rs1801195" genes_norm="7486">leu1074Phe</span>), <span class="gene" id="19205873-3-165-168">BLM</span> (<span class="variant" dbSNP="rs753112277;80357473;rs80357473;s80357473;rs28384991" genes_norm="641;672;7486">Met29…	19205873	2009
BLM	641	Breast Carcinoma	C0678222	0.1	Biomarker	disease	BEFREE	Our results suggest that the variability of the RAD51 and <span class="gene" id="23404160-9-58-61">BLM</span> genes may play a role in <span class="disease" id="23404160-9-87-100">breast cancer</span> occurrence.	23404160	2013
BLM	641	Breast Carcinoma	C0678222	0.1	GeneticVariation	disease	BEFREE	The <span class="variant" dbSNP="rs12945597" genes_norm="641;7156;80010">rs12945597</span> in TOP3A and <span class="variant" dbSNP="rs2532105" genes_norm="641;7156;80010">rs2532105</span> in <span class="gene" id="19432957-6-41-44">BLM</span> showed increased risk for <span class="disease" id="19432957-6-71-84">breast cancer</span>.	19432957	2009
BLM	641	Breast Carcinoma	C0678222	0.1	Biomarker	disease	BEFREE	Cases of double heterozygosis have been described with the presence of pathogenic variants in BRCA1, BRCA2, PALB2, CHEK2, <span class="gene" id="31292799-6-122-125">BLM</span> or NBN (Nomizu et al. in <span class="disease" id="31292799-6-151-164">Breast Cancer</span> 22(5):557-61, 2015; Heidemann et al. in Breast Cancer Res Treat 134(3):1229-1239, 2012; Zuradelli et al. in Breast Cancer Res Treat…	31292799	2019
BLM	641	Carcinoma of bladder	C0699885	0.02	Biomarker	disease	BEFREE	The results suggested that the functions of CCNB1, ESPL1, CENPM, BLM, and ASPM may contribute to BC development and the functions of CCNB1, ESPL1, CENPM, and <span class="gene" id="31828101-13-158-161">BLM</span> may also contribute to <span class="disease" id="31828101-13-185-187">BC</span> recurrence.	31828101	2019
BLM	641	Carcinoma of bladder	C0699885	0.02	Biomarker	disease	BEFREE	In this study we have studied 26 tagged single nucleotide polymorphisms (tagSNPs) in RMI1, TOP3A, and <span class="gene" id="19432957-3-102-105">BLM</span> and their associations with cancer risk in acute myeloid leukemia/myelodysplatic syndromes (AML/MDS; N = 152), malignant melanoma (N = 170), and <span class="disease" id="19432957-3-251-265">bladder cancer</span> (N = 61).	19432957	2009
BLM	641	Central neuroblastoma	C0700095	0.01	GeneticVariation	disease	BEFREE	In our study, <span class="gene" id="27876123-9-14-17">BLM</span> germline variants were detected in two patients with MYCN-non-amplified <span class="disease" id="27876123-9-90-103">neuroblastoma</span>.	27876123	2016
BLM	641	Chronic lung disease	C0746102	0.1	Biomarker	disease	HPO
BLM	641	ovarian neoplasm	C0919267	0.01	GeneticVariation	disease	BEFREE	These findings indicate that the <span class="gene" id="25182961-6-33-36">BLM</span> <span class="variant" dbSNP="rs200389141" genes_norm="641">p.Q548X</span> mutation is <span class="negexp">not a strong risk factor</span> for <span class="disease" id="25182961-6-86-100">ovarian cancer</span>.	25182961	2015
BLM	641	Metastatic Prostate Carcinoma	C0936223	0.01	GeneticVariation	disease	BEFREE	Germline <span class="gene" id="31816118-0-9-12">BLM</span> mutations and <span class="disease" id="31816118-0-27-53">metastatic prostate cancer</span>.	31816118	2020
BLM	641	Nuclear non-senile cataract	C1112705	0.01	GeneticVariation	disease	BEFREE	The results show that WRN-<span class="variant" dbSNP="rs11574311" genes_norm="2074;4968;641;7486">rs11574311</span> was initially associated with ARC in general, cortical, and mixed cataracts (P = 0.003, odds ratio [OR] = 1.49; P = 0.001, OR = 1.68; and P &lt; 0.0001, OR = 2.08), <span class="gene" id="23322570-7-199-202">BLM</span>-<span class="variant" dbSNP="rs1063147" genes_norm="2074;4968;6…	23322570	2013
BLM	641	Malignant neoplasm of ovary	C1140680	0.01	GeneticVariation	disease	BEFREE	These findings indicate that the <span class="gene" id="25182961-6-33-36">BLM</span> <span class="variant" dbSNP="rs200389141" genes_norm="641">p.Q548X</span> mutation is <span class="negexp">not a strong risk factor</span> for <span class="disease" id="25182961-6-86-100">ovarian cancer</span>.	25182961	2015
BLM	641	Tumor Cell Invasion	C1269955	0.03	Biomarker	phenotype	BEFREE	Finally, the suppressive effect of miR‑27b‑3p and miR‑607 on PC3 cell proliferation, colony formation, migration and <span class="disease" id="30957187-8-117-125">invasion</span> indicated the benefit of studying <span class="gene" id="30957187-8-160-163">BLM</span> as a drug target in cancer.	30957187	2019
BLM	641	Tumor Cell Invasion	C1269955	0.03	Biomarker	phenotype	BEFREE	De novo expression of P-cadherin in P-cadherin-negative cell lines (<span class="gene" id="16204047-4-68-71">BLM</span> and HMB2) promoted cell-cell contacts and Ca2+-dependent cell-cell aggregation in two- and three-dimensional cultures, whereas it counteracted <span class="disease" id="16204047-4-215-223">invasion</span>.	16204047	2005
BLM	641	Tumor Cell Invasion	C1269955	0.03	AlteredExpression	phenotype	BEFREE	Stimulation of membrane-type 1 matrix metalloproteinase (MT1-MMP) activity by SDF-1alpha was necessary for <span class="disease" id="15059909-5-107-115">invasion</span>, involving at least up-regulation in the expression of this metalloproteinase, as detected in the highly metastatic <span class="gene" id="15059909-5-232-235">BLM</span> melanoma cell line.	15059909	2004
BLM	641	Metastasis from malignant tumor of prostate	C1282496	0.01	GeneticVariation	disease	BEFREE	Germline <span class="gene" id="31816118-0-9-12">BLM</span> mutations and <span class="disease" id="31816118-0-27-53">metastatic prostate cancer</span>.	31816118	2020
BLM	641	Precursor B-cell lymphoblastic leukemia	C1292769	0.01	Biomarker	disease	BEFREE	Here, we knock out the genes for <span class="gene" id="17630856-2-33-36">BLM</span> and p53 in a human <span class="disease" id="17630856-2-56-61">pre-B</span>-cell line, Nalm-6.	17630856	2007
BLM	641	Primary malignant neoplasm	C1306459	0.1	Biomarker	group	BEFREE	Three human RecQ DNA helicases, WRN, <span class="gene" id="11032027-1-37-40">BLM</span> and RTS, are involved in the genetic disorders associated with genomic instability and a high incidence of <span class="disease" id="11032027-1-148-154">cancer</span>.	11032027	2000
BLM	641	Primary malignant neoplasm	C1306459	0.1	GeneticVariation	group	BEFREE	Bloom Syndrome, a rare human disorder characterized by genomic instability and predisposition to <span class="disease" id="17507683-1-97-103">cancer</span>, is caused by mutation of <span class="gene" id="17507683-1-130-133">BLM</span>, which encodes a RecQ-family DNA helicase.	17507683	2007
BLM	641	Primary malignant neoplasm	C1306459	0.1	GeneticVariation	group	BEFREE	Mutations in several DExH-containing DNA helicases, including XPD, XPB, WRN, and <span class="gene" id="11765063-1-81-84">BLM</span>, are associated with rare familial cancer syndromes characterized by genomic instability and <span class="disease" id="11765063-1-178-184">cancer</span> susceptibility.	11765063	2001
BLM	641	Primary malignant neoplasm	C1306459	0.1	GeneticVariation	group	BEFREE	Inherited mutations in RecQ helicases result in Bloom Syndrome (<span class="gene" id="31772289-3-64-67">BLM</span> mutation), Werner Syndrome (WRN mutation), Rothmund-Thomson Syndrome (RECQL4 mutation), and other genetic diseases, including <span class="disease" id="31772289-3-194-200">cancer</span>.	31772289	2019
BLM	641	Primary malignant neoplasm	C1306459	0.1	GeneticVariation	group	BEFREE	Mutations of the human RecQ helicase genes WRN and <span class="gene" id="16501249-1-51-54">BLM</span> lead to rare autosomal recessive disorders, Werner and Bloom syndromes, which are associated with premature ageing and <span class="disease" id="16501249-1-174-180">cancer</span> predisposition.	16501249	2006
BLM	641	Primary malignant neoplasm	C1306459	0.1	Biomarker	group	BEFREE	Stratification of <span class="gene" id="30261190-5-18-21">BLM</span>-s immunointensity and its subcellular localization in correlation with salivary gland tumor subtype shows a statistically significant increase in proportion and in intensity of nuclear staining for adenoid cystic carcinoma (ACC; specificity, 0.92 [95% CI, 0.88-0.95]; sensitivity, 0.82 [95% CI, 0.66-0.92]), a locally aggressive …	30261190	2019
BLM	641	Primary malignant neoplasm	C1306459	0.1	GeneticVariation	group	BEFREE	Whether heterozygous <span class="gene" id="28647934-2-21-24">BLM</span> gene mutations confer an increased <span class="disease" id="28647934-2-60-66">cancer</span> risk remains controversial.	28647934	2017
BLM	641	Primary malignant neoplasm	C1306459	0.1	Biomarker	group	BEFREE	A subset of RTS patients presents mutations of the RECQL4 gene, member of the RecQ family of DNA helicases, including the <span class="gene" id="18616953-2-122-128">RECQL2</span> (<span class="gene" id="18616953-2-130-133">BLM</span>) and RECQL3 (WRN) genes, defective in the <span class="disease" id="18616953-2-176-182">cancer</span> prone Bloom and Werner syndromes, respectively.	18616953	2008
BLM	641	Primary malignant neoplasm	C1306459	0.1	Biomarker	group	BEFREE	Furthermore, we show that the mammalian Sgs1 ortholog, <span class="gene" id="18923075-4-55-58">BLM</span>--whose deficiency causes <span class="disease" id="18923075-4-84-90">cancer</span> predisposition and infertility in people--also functions in parallel with Exo1 to promote DSB resection, DSB signaling and resistance to DSB-generating agents.	18923075	2008
BLM	641	Primary malignant neoplasm	C1306459	0.1	GeneticVariation	group	BEFREE	Bloom syndrome is an autosomal recessive disorder caused by mutations in the RecQ family helicase <span class="gene" id="25418155-1-98-101">BLM</span> that is associated with growth retardation and predisposition to <span class="disease" id="25418155-1-167-173">cancer</span>.	25418155	2014
BLM	641	Primary malignant neoplasm	C1306459	0.1	Biomarker	group	BEFREE	Genetic defects in three of the five human RecQ helicases, <span class="gene" id="19657341-3-59-62">BLM</span>, WRN and RECQ4, give rise to defined syndromes associated with <span class="disease" id="19657341-3-126-132">cancer</span> predisposition, some features of premature ageing and chromosomal instability.	19657341	2009
BLM	641	Primary malignant neoplasm	C1306459	0.1	Biomarker	group	BEFREE	Mutations in three of the five known family members in humans, <span class="gene" id="17364146-2-63-66">BLM</span>, WRN and RECQL4, give rise to disorders that are characterized by predisposition to <span class="disease" id="17364146-2-151-157">cancer</span> and premature aging, emphasizing the importance of studying the RecQ proteins and their cellular activities.	17364146	2007
BLM	641	Primary malignant neoplasm	C1306459	0.1	Biomarker	group	BEFREE	Using a novel Saccharomyces cerevisiae model system for aging and <span class="disease" id="18195102-2-66-72">cancer</span>, we show that cells lacking the RecQ helicase SGS1 (WRN and <span class="gene" id="18195102-2-133-136">BLM</span> homologue) undergo premature age-related changes, including reduced life span under stress and calorie restriction (CR), G1 arrest defects, dedifferentiation, el…	18195102	2008
BLM	641	Primary malignant neoplasm	C1306459	0.1	GeneticVariation	group	BEFREE	Mutation of <span class="gene" id="21300576-1-12-15">BLM</span> helicase causes Blooms syndrome, a disorder associated with genome instability, high levels of sister chromatid exchanges, and <span class="disease" id="21300576-1-143-149">cancer</span> predisposition.	21300576	2011
BLM	641	Primary malignant neoplasm	C1306459	0.1	Biomarker	group	BEFREE	Bloom's syndrome (BS), a disorder associated with genomic instability and <span class="disease" id="15197177-1-74-80">cancer</span> predisposition, results from defects in the Bloom's helicase (<span class="gene" id="15197177-1-143-146">BLM</span>) protein.	15197177	2004
BLM	641	Primary malignant neoplasm	C1306459	0.1	Biomarker	group	BEFREE	HR-QoL assessment was conducted using Italian versions of European Organisation for Research and Treatment of <span class="disease" id="29275311-4-110-116">Cancer</span> QLQ-C30 and EORTC <span class="gene" id="29275311-4-135-138">BLM</span>-30 questionnaires.	29275311	2018
BLM	641	Primary malignant neoplasm	C1306459	0.1	Biomarker	group	BEFREE	The Bloom syndrome gene, <span class="gene" id="15829507-1-25-28">BLM</span>, encodes a RecQ DNA helicase that when absent from the cell results in genomic instability and <span class="disease" id="15829507-1-124-130">cancer</span> predisposition.	15829507	2005
BLM	641	Primary malignant neoplasm	C1306459	0.1	Biomarker	group	BEFREE	This suggests that defects in the suppression of rearrangements involving divergent, repeated sequences may underlie the genome instability seen in <span class="gene" id="11138010-9-148-151">BLM</span> and WRN patients and in <span class="disease" id="11138010-9-176-182">cancer</span> cases associated with defects in these genes.	11138010	2001
BLM	641	Primary malignant neoplasm	C1306459	0.1	GeneticVariation	group	BEFREE	We conclude that Israeli ATM, <span class="gene" id="26778106-10-30-33">BLM</span>, and FANCC heterozygous mutation carriers are not at an increased risk for developing <span class="disease" id="26778106-10-120-126">cancer</span>.	26778106	2016
BLM	641	Primary malignant neoplasm	C1306459	0.1	GeneticVariation	group	BEFREE	Bloom syndrome is a rare autosomal recessive disorder characterized by genetic instability and <span class="disease" id="24958861-1-95-101">cancer</span> predisposition, and caused by mutations in the gene encoding the Bloom syndrome, RecQ helicase-like (<span class="gene" id="24958861-1-203-206">BLM</span>) protein.	24958861	2014
BLM	641	Primary malignant neoplasm	C1306459	0.1	GeneticVariation	group	BEFREE	These results indicate a role of low-penetrance genes involved in <span class="gene" id="17900800-9-66-69">BLM</span>-associated homologous recombination for <span class="disease" id="17900800-9-110-116">cancer</span> risk.	17900800	2007
BLM	641	Primary malignant neoplasm	C1306459	0.1	Biomarker	group	BEFREE	Mutations within the domain VI of <span class="gene" id="27083049-9-34-37">BLM</span> detected in human <span class="disease" id="27083049-9-56-62">cancer</span> samples demonstrate the functional importance of this domain, suggesting human tumorigenicity resulting from mtBLM may be at least partly attributed to mitigated FANCD2 activation.	27083049	2016
BLM	641	Primary malignant neoplasm	C1306459	0.1	GeneticVariation	group	BEFREE	Deficiencies in genes encoding the RecQ helicases WRN and <span class="gene" id="19945966-2-58-61">BLM</span> lead to rare autosomal recessive diseases, Werner and Bloom syndromes, which have been implicated in early onset of aging, and predisposition to various types of <span class="disease" id="19945966-2-224-230">cancer</span>.	19945966	2010
BLM	641	Primary malignant neoplasm	C1306459	0.1	GeneticVariation	group	BEFREE	Homozygous inactivation of <span class="gene" id="16537486-2-27-30">BLM</span> gives rise to the <span class="disease" id="16537486-2-49-55">cancer</span> predisposition disorder Bloom's syndrome.	16537486	2006
BLM	641	Primary malignant neoplasm	C1306459	0.1	GeneticVariation	group	BEFREE	Mutations in <span class="gene" id="14685245-1-13-16">BLM</span>, which encodes a RecQ helicase, give rise to Bloom's syndrome, a disorder associated with <span class="disease" id="14685245-1-107-113">cancer</span> predisposition and genomic instability.	14685245	2003
BLM	641	Primary malignant neoplasm	C1306459	0.1	GeneticVariation	group	BEFREE	The Bloom syndrome gene <span class="gene" id="10637504-3-24-27">BLM</span> encodes a RecQ DNA helicase, whose absence from the cell results in genomic instability epitomized by high levels of sister-chromatid exchange (SCE) and <span class="disease" id="10637504-3-181-187">cancer</span> predisposition.	10637504	1999
BLM	641	Primary malignant neoplasm	C1306459	0.1	GeneticVariation	group	BEFREE	Loss-of-function mutations in <span class="gene" id="25908507-2-30-33">BLM</span>, a member of the RecQ helicase family, cause Bloom's syndrome (BS), a rare, recessive genetic disorder that predisposes to many types of <span class="disease" id="25908507-2-171-177">cancer</span>.	25908507	2015
BLM	641	Primary malignant neoplasm	C1306459	0.1	GeneticVariation	group	BEFREE	Mutations of the human RecQ helicase genes WRN and <span class="gene" id="19205873-2-51-54">BLM</span> lead to rare autosomal recessive disorders, Werner and Bloom syndromes, which are associated with premature aging and <span class="disease" id="19205873-2-173-179">cancer</span> predisposition, including breast cancer.	19205873	2009
BLM	641	Primary malignant neoplasm	C1306459	0.1	AlteredExpression	group	BEFREE	We propose that one or more human RecQ orthologs may act similarly in human cancers overexpressing the RecA ortholog &lt;i&gt;RAD51&lt;/i&gt; and find that <span class="disease" id="28090586-6-144-150">cancer</span> genome expression data implicate the orthologs <span class="gene" id="28090586-6-198-201">BLM</span> and RECQL4 in conjunction with EME1 and GEN1 as probable HJ reducers in such cance…	28090586	2016
BLM	641	Primary malignant neoplasm	C1306459	0.1	GeneticVariation	group	BEFREE	In addition to case-control data, we found <span class="negexp">no evidence to support a significant relationship</span> between increased <span class="disease" id="12702560-5-111-117">cancer</span> risk and heterozygous <span class="gene" id="12702560-5-140-143">BLM</span>(Ash) mutations with respect to age of <span class="disease" id="12702560-5-182-188">cancer</span> diagnosis, tumor multiplic…	12702560	2003
BLM	641	Primary malignant neoplasm	C1306459	0.1	Biomarker	group	BEFREE	BS patients exhibit a high predisposition to development of all types of <span class="disease" id="11146546-2-73-79">cancer</span> affecting the general population and <span class="gene" id="11146546-2-117-120">BLM</span>-deficient cells display a strong genetic instability.	11146546	2000
BLM	641	Primary malignant neoplasm	C1306459	0.1	GeneticVariation	group	BEFREE	We identified deletions overlapping two known <span class="disease" id="28302160-7-46-52">cancer</span> susceptibility genes, (BRCA1 and <span class="gene" id="28302160-7-86-89">BLM</span>), and a duplication overlapping SMARCB1, associated with risk.	28302160	2017
BLM	641	Primary malignant neoplasm	C1306459	0.1	Biomarker	group	BEFREE	Finally, the suppressive effect of miR‑27b‑3p and miR‑607 on PC3 cell proliferation, colony formation, migration and invasion indicated the benefit of studying <span class="gene" id="30957187-8-160-163">BLM</span> as a drug target in <span class="disease" id="30957187-8-184-190">cancer</span>.	30957187	2019
BLM	641	Primary malignant neoplasm	C1306459	0.1	Biomarker	group	BEFREE	Bloom syndrome (BS) is characterized by premature aging and high predisposition to various types of <span class="disease" id="11697506-1-100-106">cancer</span>.<span class="gene" id="11697506-1-107-110">BLM</span> is the causative gene for BS.	11697506	2001
BLM	641	Primary malignant neoplasm	C1306459	0.1	Biomarker	group	BEFREE	We propose that MPS1-dependent <span class="gene" id="16864798-11-31-34">BLM</span> phosphorylation is important for ensuring accurate chromosome segregation, and its deregulation may contribute to <span class="disease" id="16864798-11-149-155">cancer</span>.	16864798	2006
BLM	641	Primary malignant neoplasm	C1306459	0.1	GeneticVariation	group	BEFREE	The gene mutated in Bloom's syndrome, <span class="gene" id="20389284-1-38-41">BLM</span>, encodes a member of the RecQ family of DNA helicases that is needed to suppress genome instability and <span class="disease" id="20389284-1-146-152">cancer</span> predisposition.	20389284	2010
BLM	641	Primary malignant neoplasm	C1306459	0.1	Biomarker	group	BEFREE	Collectively, these data identify SOD1 as a novel candidate drug target in <span class="gene" id="26318585-9-75-78">BLM</span> and CHEK2 <span class="disease" id="26318585-9-89-95">cancer</span> contexts, and further suggest that 2ME2, ATTM and LCS-1 are lead therapeutic compounds warranting further pre-clinical study.	26318585	2015
BLM	641	Primary malignant neoplasm	C1306459	0.1	GeneticVariation	group	BEFREE	Biallelic mutations in <span class="gene" id="25766002-1-23-26">BLM</span> cause Bloom syndrome (BS), a genome instability disorder characterized by growth retardation, sun sensitivity and a predisposition to <span class="disease" id="25766002-1-161-167">cancer</span>.	25766002	2014
BLM	641	Primary malignant neoplasm	C1306459	0.1	Biomarker	group	BEFREE	<span class="gene" id="30936263-4-0-22">BLM RecQ-like helicase</span> is essential for genome integrity and is deficient in Bloom syndrome (BS), a rare genetic disease characterized by genome instability, accumulation of micronuclei, susceptibility to <span class="disease" id="30936263-4-205-211">cancer</span>, and immunodeficiency.	30936263	2019
BLM	641	Primary malignant neoplasm	C1306459	0.1	GeneticVariation	group	BEFREE	Based on consistency in effect estimates for the three cancer forms and similar allelic frequencies of the variant alleles in the control groups, two SNPs in TOP3A (<span class="variant" dbSNP="rs1563634" genes_norm="641;7156;80010">rs1563634</span> and <span class="variant" dbSNP="rs12945597" genes_norm="641;7156;80010">rs12945597</span>) and two SNPs in <span class="gene" id="19432957-5-207-210…	19432957	2009
BLM	641	Primary malignant neoplasm	C1306459	0.1	GeneticVariation	group	BEFREE	We investigated the expression of WRN and <span class="gene" id="15498034-2-42-45">BLM</span> (genes involved in disorders characterized by premature ageing, genomic instability and <span class="disease" id="15498034-2-134-140">cancer</span> predisposition) in peripheral blood mononuclear cells (PBMC) activated in vitro with phytohaemagglutinin (PHA) and infected with different HIV-1 strains.	15498034	2004
BLM	641	Primary malignant neoplasm	C1306459	0.1	GeneticVariation	group	BEFREE	Bloom syndrome, caused by biallelic mutations in <span class="gene" id="30057030-1-49-52">BLM</span>, is characterized by prenatal-onset growth deficiency, short stature, an erythematous photosensitive malar rash, and increased <span class="disease" id="30057030-1-180-186">cancer</span> predisposition.	30057030	2018
BLM	641	Primary malignant neoplasm	C1306459	0.1	GeneticVariation	group	BEFREE	Our results show that <span class="gene" id="16914751-13-22-25">Blm</span> gene mutation produces this instability, strengthening a role for CIN in the development of human <span class="disease" id="16914751-13-124-130">cancer</span>.	16914751	2006
BLM	641	Primary malignant neoplasm	C1306459	0.1	GeneticVariation	group	BEFREE	Bloom's syndrome (BS) which associates genetic instability and predisposition to <span class="disease" id="14576316-1-81-87">cancer</span> is caused by mutations in the <span class="gene" id="14576316-1-118-121">BLM</span> gene encoding a RecQ family 3'-5' DNA helicase.	14576316	2003
BLM	641	Primary malignant neoplasm	C1306459	0.1	GeneticVariation	group	BEFREE	Loss-of-function mutations in the human RecQ helicase genes WRN and <span class="gene" id="20663905-1-68-71">BLM</span> respectively cause the genetic instability/<span class="disease" id="20663905-1-115-121">cancer</span> predisposition syndromes Werner syndrome and Bloom syndrome.	20663905	2010
BLM	641	Adult Lymphoma	C1332206	0.01	Biomarker	disease	BEFREE	Here we show that mice heterozygous for a targeted null mutation of Blm, the murine homolog of <span class="gene" id="12242442-2-95-98">BLM</span>, develop <span class="disease" id="12242442-2-108-116">lymphoma</span> earlier than wild-type littermates in response to challenge with murine leukemia virus and develop twice the number of intestinal tumors when crossed with mice carrying a mutation i…	12242442	2002
BLM	641	Childhood Lymphoma	C1332979	0.01	Biomarker	disease	BEFREE	Here we show that mice heterozygous for a targeted null mutation of Blm, the murine homolog of <span class="gene" id="12242442-2-95-98">BLM</span>, develop <span class="disease" id="12242442-2-108-116">lymphoma</span> earlier than wild-type littermates in response to challenge with murine leukemia virus and develop twice the number of intestinal tumors when crossed with mice carrying a mutation i…	12242442	2002
BLM	641	Hereditary Malignant Neoplasm	C1333600	0.02	GeneticVariation	disease	BEFREE	Bloom's syndrome is a <span class="disease" id="15990871-1-22-39">hereditary cancer</span>-predisposition disorder resulting from mutations in the <span class="gene" id="15990871-1-96-99">BLM</span> gene.	15990871	2005
BLM	641	Hereditary Malignant Neoplasm	C1333600	0.02	GeneticVariation	disease	BEFREE	Mutations in several DExH-containing DNA helicases, including XPD, XPB, WRN, and <span class="gene" id="11765063-1-81-84">BLM</span>, are associated with rare <span class="disease" id="11765063-1-111-126">familial cancer</span> syndromes characterized by genomic instability and cancer susceptibility.	11765063	2001
BLM	641	Hereditary Nonpolyposis Colorectal Cancer	C1333990	0.01	GeneticVariation	disease	BEFREE	As a validation of this approach for localization, we performed two trials: one in autosomal recessive Bloom syndrome, in which a unique mutation of the <span class="gene" id="15520224-3-153-156">BLM</span> gene is present at elevated frequencies in cases, and the other in autosomal dominant <span class="disease" id="15520224-3-243-284">hereditary nonpolyposis colorectal cancer</span> (<span clas…	15520224	2004
BLM	641	Primary Lesion	C1402294	0.01	Biomarker	phenotype	BEFREE	In particular, the S. cerevisiae Sgs1 helicase and its human ortholog <span class="gene" id="23161012-3-70-73">BLM</span> helicase are involved in not only the resection of the <span class="disease" id="23161012-3-129-143">primary lesion</span> to generate single-stranded DNA to prompt the assembly of the HR machinery, but they also function in somatic cells to suppress the formation of chromosom…	23161012	2013
BLM	641	Mammary Neoplasms	C1458155	0.03	GeneticVariation	group	BEFREE	Development of <span class="disease" id="24415413-0-15-28">breast tumors</span> in CHEK2, NBN/NBS1 and <span class="gene" id="24415413-0-52-55">BLM</span> mutation carriers does <span class="negexp">not commonly involve</span> somatic inactivation of the wild-type allele.	24415413	2014
BLM	641	Mammary Neoplasms	C1458155	0.03	Biomarker	group	LHGDN	Genetic variants of BLM interact with RAD51 to increase breast cancer susceptibility.	18974064	2009
BLM	641	Mammary Neoplasms	C1458155	0.03	AlteredExpression	group	BEFREE	<span class="gene" id="25673821-5-0-3">BLM</span> protein level was evaluated in the Nottingham Tenovus series comprising 1,650 <span class="disease" id="25673821-5-82-95">breast tumors</span>.	25673821	2015
BLM	641	Chromosome Instability Syndromes	C1563697	0.01	Biomarker	disease	BEFREE	Molecular interactions among FA proteins and responsible proteins for other <span class="disease" id="16493006-5-76-108">chromosome instability syndromes</span> (<span class="gene" id="16493006-5-110-113">BLM</span>, NBS1, MRE11, ATM, and ATR) have also been found.	16493006	2006
BLM	641	Peripheral Arterial Diseases	C1704436	0.01	GeneticVariation	group	BEFREE	We report on a familial case of atypical Werner syndrome (a progeroid syndrome with Werner syndrome phenotype but without typical <span class="gene" id="19095983-3-130-136">RECQL2</span> mutation) presenting with acute ischemic cerebral disease or <span class="disease" id="19095983-3-198-223">peripheral artery disease</span> associated with diffuse atherosclerosis, attributable to transmission of…	19095983	2009
BLM	641	DERMATITIS HERPETIFORMIS, FAMILIAL	C1832586	0.01	GeneticVariation	disease	BEFREE	DH BC patients were on average not younger than single mutation carriers and did not have an excess of bilateral BC; an additional non-breast tumor was documented in two BRCA1/<span class="gene" id="24800916-3-176-179">BLM</span> <span class="disease" id="24800916-3-180-182">DH</span> patients (ovarian cancer and lymphoplasmacytic lymphoma).	24800916	2014
BLM	641	hypopigmented skin patch	C1836735	0.1	Biomarker	phenotype	HPO
BLM	641	Narrow face	C1837463	0.1	Biomarker	phenotype	HPO
BLM	641	Agenesis of maxillary lateral incisor	C1849950	0.1	Biomarker	phenotype	HPO
BLM	641	Clinodactyly of the 5th finger	C1850049	0.1	Biomarker	disease	HPO
BLM	641	Short nose	C1854114	0.1	Biomarker	phenotype	HPO
BLM	641	Protruding ear	C1855285	0.1	Biomarker	phenotype	HPO
BLM	641	Malar flattening	C1858085	0.1	Biomarker	disease	HPO
BLM	641	Postnatal growth retardation	C1859778	0.1	Biomarker	phenotype	HPO
BLM	641	Precursor Cell Lymphoblastic Leukemia Lymphoma	C1961102	0.3	Biomarker	disease	GENOMICS_ENGLAND	Germline Genetic Predisposition to Hematologic Malignancy.	28297620	2017
BLM	641	Promyelocytic leukemia	C2745900	0.01	Biomarker	disease	BEFREE	This report shows that <span class="gene" id="10779560-3-23-26">BLM</span> is found in the nucleus of normal human cells in the nuclear domain 10 or <span class="disease" id="10779560-3-101-123">promyelocytic leukemia</span> nuclear bodies.	10779560	2000
BLM	641	Short Stature, CTCAE	C2919142	0.1	Biomarker	phenotype	HPO
BLM	641	Nasopharyngeal carcinoma	C2931822	0.01	GeneticVariation	disease	BEFREE	Stratification of <span class="disease" id="24615621-6-18-21">NPC</span> according to familial status identified <span class="variant" dbSNP="rs2380165" genes_norm="2122;4864;641;7015;80129;81037">rs2380165</span> in <span class="gene" id="24615621-6-75-78">BLM</span> (OR 95% CI = 1.49, 1.20-1.86, p(Bonferroni) &lt; 0.05) association with family history-positive NPC (FH+ NPC) patients.	24615621	2014
BLM	641	Secondary Neoplasm	C2939419	0.01	Biomarker	group	BEFREE	The integrin alpha(v)beta(3)-expressing melanoma lines Mel57 and Zkr nearly exclusively produced <span class="disease" id="11291042-4-97-107">metastases</span> in the brain parenchyma, whereas cells of the <span class="gene" id="11291042-4-154-157">BLM</span> and MV3 lines, devoid of integrin alpha(v)beta(3) expression, preferentially metastasized to dura mater and leptomeninges.	11291042	2001
BLM	641	Multiple Chronic Conditions	C3266262	0.01	Biomarker	disease	BEFREE	Our data suggest that <span class="disease" id="18923082-8-22-27">multi</span>-OB-fold complexes mediate two modes of <span class="gene" id="18923082-8-67-70">BLM</span> action: via RPA-mediated protein-DNA interaction, and via RMI-mediated protein-protein interactions.	18923082	2008
BLM	641	MYELODYSPLASTIC SYNDROME	C3463824	0.3	Biomarker	group	GENOMICS_ENGLAND	Germline Genetic Predisposition to Hematologic Malignancy.	28297620	2017
BLM	641	FANCONI ANEMIA, COMPLEMENTATION GROUP C	C3468041	0.01	GeneticVariation	disease	BEFREE	Here we show that loss of the <span class="gene" id="29089570-3-30-33">BLM</span> helicase complex suppresses <span class="disease" id="29089570-3-62-67">FANCC</span> phenotypes and we confirm this interaction in cells deficient for FA complementation group I and D2 (FANCI and FANCD2) that function as part of the FA I-D2 complex, indicating that this interaction is not limited to the FA core comp…	29089570	2017
BLM	641	FANCONI ANEMIA, COMPLEMENTATION GROUP A (disorder)	C3469521	0.09	GeneticVariation	disease	BEFREE	BS and <span class="disease" id="21240188-2-7-9">FA</span> group J arise from mutations in the <span class="gene" id="21240188-2-46-49">BLM</span> and FANCJ genes, respectively, which encode DNA helicases.	21240188	2011
BLM	641	FANCONI ANEMIA, COMPLEMENTATION GROUP A (disorder)	C3469521	0.09	Biomarker	disease	BEFREE	RUNX Poly(ADP-Ribosyl)ation and <span class="gene" id="30110632-0-32-35">BLM</span> Interaction Facilitate the <span class="disease" id="30110632-0-63-77">Fanconi Anemia</span> Pathway of DNA Repair.	30110632	2018
BLM	641	FANCONI ANEMIA, COMPLEMENTATION GROUP A (disorder)	C3469521	0.09	AlteredExpression	disease	BEFREE	Here we report that <span class="gene" id="27083049-5-20-23">BLM</span> is involved in the early activation of <span class="disease" id="27083049-5-63-65">FA</span> group D2 protein (FANCD2).	27083049	2016
BLM	641	FANCONI ANEMIA, COMPLEMENTATION GROUP A (disorder)	C3469521	0.09	Biomarker	disease	BEFREE	FANCM is a DNA translocase that can form independent functional interactions with the <span class="gene" id="31138797-5-86-89">BLM</span>-TOP3A-RMI (BTR) complex and the <span class="disease" id="31138797-5-122-136">Fanconi anemia</span> (<span class="disease" id="31138797-5-138-140">FA</span>) core complex.	31138797	2019
BLM	641	FANCONI ANEMIA, COMPLEMENTATION GROUP A (disorder)	C3469521	0.09	Biomarker	disease	BEFREE	Here we show that loss of the <span class="gene" id="29089570-3-30-33">BLM</span> helicase complex suppresses FANCC phenotypes and we confirm this interaction in cells deficient for FA complementation group I and D2 (FANCI and FANCD2) that function as part of the FA I-D2 complex, indicating that this interaction is not limited to the <span class="disease" id="29089570-3-288-290">FA</span> core co…	29089570	2017
BLM	641	FANCONI ANEMIA, COMPLEMENTATION GROUP A (disorder)	C3469521	0.09	Biomarker	disease	BEFREE	The FANCJ DNA helicase, mutated in another chromosomal instability disorder known as <span class="disease" id="30209988-7-85-99">Fanconi Anemia</span>, is an important player that likely coordinates with <span class="gene" id="30209988-7-153-156">BLM</span> in the balancing act.	30209988	2018
BLM	641	FANCONI ANEMIA, COMPLEMENTATION GROUP A (disorder)	C3469521	0.09	GeneticVariation	disease	BEFREE	Our analysis identified families with heterozygous, deleterious mutations in the DNA repair genes FANCC and <span class="gene" id="23028338-3-108-111">BLM</span>, which are responsible for the autosomal recessive disorders <span class="disease" id="23028338-3-173-187">Fanconi Anemia</span> and Bloom syndrome.	23028338	2012
BLM	641	FANCONI ANEMIA, COMPLEMENTATION GROUP A (disorder)	C3469521	0.09	Biomarker	disease	BEFREE	Based on evidence that <span class="gene" id="22024395-5-23-26">BLM</span> and FANCJ interact we suggest that crosstalk between <span class="gene" id="22024395-5-80-83">BLM</span> and <span class="disease" id="22024395-5-88-90">FA</span> pathways is more complex than previously thought.	22024395	2012
BLM	641	FANCONI ANEMIA, COMPLEMENTATION GROUP A (disorder)	C3469521	0.09	Biomarker	disease	BEFREE	Our study provides the first biochemical characterization of a multiprotein <span class="disease" id="12724401-8-76-78">FA</span> complex and suggests a connection between the <span class="gene" id="12724401-8-125-128">BLM</span> and <span class="disease" id="12724401-8-133-135">FA</span> pathways of genomic maintenance.	12724401	2003
BLM	641	Autosomal Recessive Primary Microcephaly	C3711387	0.01	Biomarker	disease	BEFREE	Exome analysis also showed heterozygous variants in three genes, ATR, MCPH1 and <span class="gene" id="28464862-5-80-83">BLM</span>, which are known causes of <span class="disease" id="28464862-5-111-151">autosomal recessive primary microcephaly</span>.	28464862	2017
BLM	641	Spotty hypopigmentation	C3806178	0.1	Biomarker	phenotype	HPO
BLM	641	Spotty hyperpigmentation	C3806179	0.1	Biomarker	phenotype	HPO
BLM	641	Recurrent respiratory infections	C3806482	0.1	Biomarker	phenotype	HPO
BLM	641	Hypoplasia of the zygomatic bone	C4021242	0.1	Biomarker	disease	HPO
BLM	641	Facial telangiectasia in butterfly midface distribution	C4021632	0.1	Biomarker	phenotype	HPO
BLM	641	Reduced number of teeth	C4024202	0.1	Biomarker	phenotype	HPO
BLM	641	Peripheral arterial stenosis	C4025272	0.01	GeneticVariation	disease	BEFREE	We report on a familial case of atypical Werner syndrome (a progeroid syndrome with Werner syndrome phenotype but without typical <span class="gene" id="19095983-3-130-136">RECQL2</span> mutation) presenting with acute ischemic cerebral disease or <span class="disease" id="19095983-3-198-223">peripheral artery disease</span> associated with diffuse atherosclerosis, attributable to transmission of…	19095983	2009
BLM	641	Specific learning disability	C4025790	0.1	Biomarker	disease	HPO
BLM	641	Childhood Neuroblastoma	C4086165	0.01	GeneticVariation	disease	BEFREE	In our study, <span class="gene" id="27876123-9-14-17">BLM</span> germline variants were detected in two patients with MYCN-non-amplified <span class="disease" id="27876123-9-90-103">neuroblastoma</span>.	27876123	2016
BLM	641	Atypical Werner syndrome	C4275075	0.01	GeneticVariation	disease	BEFREE	We report on a familial case of <span class="disease" id="19095983-3-32-56">atypical Werner syndrome</span> (a progeroid syndrome with Werner syndrome phenotype but without typical <span class="gene" id="19095983-3-130-136">RECQL2</span> mutation) presenting with acute ischemic cerebral disease or peripheral artery disease associated with diffuse atherosclerosis, attributable to transmission of a…	19095983	2009
BLM	641	Primary Pigmented Nodular Adrenal Dysplasia	C4331029	0.01	AlteredExpression	disease	BEFREE	The <span class="gene" id="18401830-8-4-7">BLM</span> protein was upregulated in <span class="disease" id="18401830-8-35-40">PPNAD</span> and other hyperplasias, compared to samples from normal adrenals and normal cortex, as well as samples from cortisol- and aldosterone-producing adenomas (in which <span class="gene" id="18401830-8-204-207">BLM</span> was largely absent).	18401830	2008
BLM	641	Abnormality of chromosome stability	C4551705	0.1	Biomarker	phenotype	HPO
BLM	641	Lymphoma, Non-Hodgkin, Familial	C4721532	0.01	GeneticVariation	disease	BEFREE	Genetic variation in the NBS1, MRE11, RAD50 and <span class="gene" id="19917125-0-48-51">BLM</span> genes and susceptibility to <span class="disease" id="19917125-0-80-100">non-Hodgkin lymphoma</span>.	19917125	2009
BLM	641	Carcinoma, Ovarian Epithelial	C4721610	0.01	GeneticVariation	disease	BEFREE	These findings indicate that the <span class="gene" id="25182961-6-33-36">BLM</span> <span class="variant" dbSNP="rs200389141" genes_norm="641">p.Q548X</span> mutation is <span class="negexp">not a strong risk factor</span> for <span class="disease" id="25182961-6-86-100">ovarian cancer</span>.	25182961	2015
BLM	641	Malignant neoplasm of colon and/or rectum	C4722085	0.04	Biomarker	disease	BEFREE	To investigate these issues, we used gene-targeting techniques to disrupt the <span class="gene" id="14695165-4-78-81">BLM</span> gene in karyotypically stable <span class="disease" id="14695165-4-112-129">colorectal cancer</span> epithelial cells.	14695165	2003
BLM	641	Malignant neoplasm of colon and/or rectum	C4722085	0.04	AlteredExpression	disease	BEFREE	Aberrant <span class="gene" id="27169843-0-9-12">BLM</span> cytoplasmic expression associates with DNA damage stress and hypersensitivity to DNA-damaging agents in <span class="disease" id="27169843-0-117-134">colorectal cancer</span>.	27169843	2017
BLM	641	Malignant neoplasm of colon and/or rectum	C4722085	0.04	GeneticVariation	disease	BEFREE	In contrast to the homozygous mutations of Bloom syndrome, heterozygous carriers of <span class="gene" id="12702560-2-84-87">BLM</span> mutations may be at increased risk for developing <span class="disease" id="12702560-2-138-155">colorectal cancer</span>.	12702560	2003
BLM	641	Malignant neoplasm of colon and/or rectum	C4722085	0.04	GeneticVariation	disease	BEFREE	Deleterious Germline <span class="gene" id="26358404-0-21-24">BLM</span> Mutations and the Risk for Early-onset <span class="disease" id="26358404-0-64-81">Colorectal Cancer</span>.	26358404	2015

## Sheet: 1653
Gene	Gene_id	Disease	Disease_id	Score_gda	Association_Type	Type	Original_DB	Sentence	PMID	PMID_Year
DDX1	1653	Asthma	C0004096	0.01	Biomarker	disease	BEFREE	Inflammatory processes differ in <span class="disease" id="24993907-7-33-39">asthma</span> and COPD and are mediated by NF-κβ, which could be driven by the same underlying genes, COMMD10 and <span class="gene" id="24993907-7-140-144">DDX1</span>.	24993907	2014
DDX1	1653	Bloom Syndrome	C0005859	0.01	Biomarker	disease	BEFREE	As previously demonstrated for RIF1, <span class="gene" id="28544931-5-37-41">DDX1</span> is also required for chromatin loading of <span class="disease" id="28544931-5-84-98">Bloom syndrome</span> helicase (BLM) to ionizing radiation-induced DSBs, a RIF1-related activity that is independent of 53BP1.	28544931	2017
DDX1	1653	Malignant neoplasm of breast	C0006142	0.02	GeneticVariation	disease	BEFREE	Paraffin-embedded specimens from 282 women with node-negative stage 1 and 2 <span class="disease" id="21761397-4-76-89">breast cancer</span> treated with breast-conserving surgery and radiation therapy were constructed into tissue microarrays and stained for <span class="gene" id="21761397-4-208-212">DDX1</span>.	21761397	2012
DDX1	1653	Malignant neoplasm of breast	C0006142	0.02	Biomarker	disease	BEFREE	We propose that elevated levels of <span class="gene" id="20499159-9-35-39">DDX1</span> RNA or the presence of <span class="gene" id="20499159-9-63-67">DDX1</span> in the cytoplasm could serve as an effective prognostic biomarker for early recurrence in primary <span class="disease" id="20499159-9-166-179">breast cancer</span>.	20499159	2011
DDX1	1653	Malignant Neoplasms	C0006826	0.02	Biomarker	group	BEFREE	However, it remains to be clarified whether <span class="gene" id="29869821-2-44-48">DDX1</span> is involved in other types of <span class="disease" id="29869821-2-79-95">malignant tumors</span> such as colorectal cancer.	29869821	2018
DDX1	1653	Malignant Neoplasms	C0006826	0.02	Biomarker	group	BEFREE	Investigation of co-amplification of the candidate genes ornithine decarboxylase, ribonucleotide reductase, syndecan-1 and a DEAD box gene, <span class="gene" id="8622876-0-140-144">DDX1</span>, with N-myc in neuroblastoma. United Kingdom Children's <span class="disease" id="8622876-0-201-207">Cancer</span> Study Group.	8622876	1996
DDX1	1653	Colorectal Carcinoma	C0009402	0.01	GeneticVariation	disease	BEFREE	We disrupted the <span class="gene" id="29869821-3-17-21">DDX1</span> gene in a human <span class="disease" id="29869821-3-38-55">colorectal cancer</span> cell line LoVo using the CRISPR/Cas9-mediated gene-targeting system.	29869821	2018
DDX1	1653	Drug abuse	C0013146	0.3	Biomarker	group	CTD_human	Genome wide association for addiction: replicated results and comparisons of two analytic approaches.	20098672	2010
DDX1	1653	Drug habituation	C0013170	0.3	Biomarker	phenotype	CTD_human	Genome wide association for addiction: replicated results and comparisons of two analytic approaches.	20098672	2010
DDX1	1653	Drug Use Disorders	C0013222	0.3	Biomarker	group	CTD_human	Genome wide association for addiction: replicated results and comparisons of two analytic approaches.	20098672	2010
DDX1	1653	Endometrial Hyperplasia	C0014173	0.3	Biomarker	disease	CTD_human	Hormonally active doses of isoflavone aglycones promote mammary and endometrial carcinogenesis and alter the molecular tumor environment in Donryu rats.	22248470	2012
DDX1	1653	Foot-and-Mouth Disease	C0016514	0.01	Biomarker	group	BEFREE	However, the roles of <span class="gene" id="31359346-7-22-26">DDX1</span> during <span class="disease" id="31359346-7-34-38">FMDV</span> infection remain unclear.	31359346	2019
DDX1	1653	Gastroenteritis	C0017160	0.01	Biomarker	disease	BEFREE	Cellular RNA Helicase <span class="gene" id="28848548-0-22-26">DDX1</span> Is Involved in Transmissible <span class="disease" id="28848548-0-56-71">Gastroenteritis</span> Virus nsp14-Induced Interferon-Beta Production.	28848548	2017
DDX1	1653	Chronic Obstructive Airway Disease	C0024117	0.01	Biomarker	disease	BEFREE	Inflammatory processes differ in asthma and <span class="disease" id="24993907-7-44-48">COPD</span> and are mediated by NF-κβ, which could be driven by the same underlying genes, COMMD10 and <span class="gene" id="24993907-7-140-144">DDX1</span>.	24993907	2014
DDX1	1653	Neoplasm Metastasis	C0027627	0.01	Biomarker	phenotype	BEFREE	Inhibiting <span class="gene" id="25176654-6-11-15">DDX1</span> promotes ovarian tumor growth and <span class="disease" id="25176654-6-50-60">metastasis</span> in a syngeneic mouse model.	25176654	2014
DDX1	1653	Neoplasms	C0027651	0.08	Biomarker	group	BEFREE	<span class="gene" id="8622876-5-0-4">DDX1</span>, however was found to be amplified along with N-myc in 4/6 (67%) cell lines and 6/16 (38%) of the N-myc amplified <span class="disease" id="8622876-5-119-126">tumours</span>.	8622876	1996
DDX1	1653	Neoplasms	C0027651	0.08	Biomarker	group	BEFREE	<span class="gene" id="9516849-7-0-4">DDX1</span> was found to be amplified along with MYCN in 4/6 (67%) cell lines and 18/38 (47%) of the MYCN amplified <span class="disease" id="9516849-7-109-116">tumours</span>.	9516849	1997
DDX1	1653	Neoplasms	C0027651	0.08	GeneticVariation	group	BEFREE	The DEAD box gene, <span class="gene" id="17927523-5-19-29">DEAD box 1</span> (<span class="gene" id="17927523-5-31-35">DDX1</span>), is often coamplified with MYCN in both these childhood <span class="disease" id="17927523-5-93-99">tumors</span>.	17927523	2007
DDX1	1653	Neoplasms	C0027651	0.08	AlteredExpression	group	BEFREE	In patients with MYCN-amplified NB aged &gt; or =18 months, those with <span class="disease" id="17028906-7-68-73">tumor</span> with enhanced <span class="gene" id="17028906-7-88-92">DDX1</span> expression and low-NAG expression showed a significantly better outcome than those with low-<span class="gene" id="17028906-7-185-189">DDX1</span> expression or enhanced NAG expression (p = 0.0245, log-ra…	17028906	2007
DDX1	1653	Neoplasms	C0027651	0.08	GeneticVariation	group	BEFREE	There was highly significant association of ALK copy number gains with gains of one or more of the genes at 2p24.1 (<span class="gene" id="22085494-5-116-120">DDX1</span>, MYCN or NAG) in MYCN unamplified <span class="disease" id="22085494-5-155-161">tumors</span> (P&lt;0.000).	22085494	2012
DDX1	1653	Neoplasms	C0027651	0.08	Biomarker	group	BEFREE	Our results indicate that <span class="gene" id="9694872-6-26-30">DDX1</span> may be involved in either the formation or progression of a subset of NB and RB <span class="disease" id="9694872-6-111-117">tumors</span> and suggest that <span class="gene" id="9694872-6-135-139">DDX1</span> normally plays a role in the metabolism of RNAs located in the nucleus of the cell.	9694872	1998
DDX1	1653	Neoplasms	C0027651	0.08	Biomarker	group	BEFREE	Extended DNA panels of <span class="disease" id="8834177-3-23-29">tumors</span> and cell lines revealed amplification of the <span class="gene" id="8834177-3-75-79">DDX1</span> gene in approximately half of the specimens exhibiting MYCN gene amplification, which is in good agreement with a finding reported recently.	8834177	1996
DDX1	1653	Neoplasms	C0027651	0.08	Biomarker	group	BEFREE	Recently, some <span class="gene" id="26713367-2-15-33">DEAD box protein 1</span> has been reported play a <span class="disease" id="26713367-2-59-64">tumor</span> suppressor role in ovarian cancer progression.	26713367	2016
DDX1	1653	Nephroblastoma	C0027708	0.01	Biomarker	disease	BEFREE	We supposed that germline <span class="gene" id="24161495-9-26-30">DDX1</span>-MYCN duplication could also be involved in the apparition of <span class="disease" id="24161495-9-92-107">nephroblastomas</span>.	24161495	2013
DDX1	1653	Neuroblastoma	C0027819	0.1	AlteredExpression	disease	BEFREE	Prognostic impact of MYCN, <span class="gene" id="21154590-0-27-31">DDX1</span>, TrkA, and TrkC gene transcripts expression in <span class="disease" id="21154590-0-79-92">neuroblastoma</span>.	21154590	2011
DDX1	1653	Neuroblastoma	C0027819	0.1	Biomarker	disease	BEFREE	Our results indicate that <span class="gene" id="9694872-6-26-30">DDX1</span> may be involved in either the formation or progression of a subset of <span class="disease" id="9694872-6-101-103">NB</span> and RB tumors and suggest that <span class="gene" id="9694872-6-135-139">DDX1</span> normally plays a role in the metabolism of RNAs located in the nucleus of the cell.	9694872	1998
DDX1	1653	Neuroblastoma	C0027819	0.1	Biomarker	disease	BEFREE	In this study, we investigated the association of ALK copy number alterations with copy number status 2p24.1 amplicon harboring <span class="gene" id="22085494-2-128-150">DEAD box polypeptide 1</span> (<span class="gene" id="22085494-2-152-156">DDX1</span>), MYCN and <span class="disease" id="22085494-2-168-181">neuroblastoma</span>-amplified (NAG) genes in 90 primary tumors of sporadic NB cases …	22085494	2012
DDX1	1653	Neuroblastoma	C0027819	0.1	AlteredExpression	disease	BEFREE	In patients with MYCN-amplified <span class="disease" id="17028906-7-32-34">NB</span> aged &gt; or =18 months, those with tumor with enhanced DDX1 expression and low-NAG expression showed a significantly better outcome than those with low-<span class="gene" id="17028906-7-185-189">DDX1</span> expression or enhanced NAG expression (p = 0.0245, log-rank test).	17028906	2007
DDX1	1653	Neuroblastoma	C0027819	0.1	AlteredExpression	disease	BEFREE	Here, we examine possible roles for <span class="gene" id="17927523-6-36-40">DDX1</span> overexpression in retinoblastoma and <span class="disease" id="17927523-6-78-91">neuroblastoma</span>.	17927523	2007
DDX1	1653	Neuroblastoma	C0027819	0.1	Biomarker	disease	BEFREE	This is the first report that shows <span class="gene" id="17611020-8-36-40">DDX1</span> co-gained with MYCN in <span class="disease" id="17611020-8-64-77">neuroblastoma</span> and indicates that <span class="gene" id="17611020-8-97-101">DDX1</span> over-representation is closely associated with an increase in MYCN copy number in <span class="disease" id="17611020-8-184-197">neuroblastoma</span> …	17611020	2007
DDX1	1653	Neuroblastoma	C0027819	0.1	Biomarker	disease	BEFREE	Coamplification of <span class="gene" id="15226335-0-19-23">DDX1</span> correlates with an improved survival probability in children with MYCN-amplified human <span class="disease" id="15226335-0-111-124">neuroblastoma</span>.	15226335	2004
DDX1	1653	Neuroblastoma	C0027819	0.1	GeneticVariation	disease	BEFREE	We determined the gene copy number of <span class="gene" id="7731693-6-38-42">DDX1</span> in 32 <span class="disease" id="7731693-6-49-62">neuroblastoma</span> patient samples (representative of all stages): 13 were MYCN amplified and 19 had normal copy numbers of the MYCN gene.	7731693	1995
DDX1	1653	Neuroblastoma	C0027819	0.1	Biomarker	disease	BEFREE	Investigation of co-amplification of the candidate genes ornithine decarboxylase, ribonucleotide reductase, syndecan-1 and a DEAD box gene, <span class="gene" id="8622876-0-140-144">DDX1</span>, with N-myc in <span class="disease" id="8622876-0-160-173">neuroblastoma</span>. United Kingdom Children's Cancer Study Group.	8622876	1996
DDX1	1653	Neuroblastoma	C0027819	0.1	Biomarker	disease	BEFREE	The present study was aimed at determining whether amplification of the <span class="gene" id="8834177-2-72-76">DDX1</span> gene is critical for human <span class="disease" id="8834177-2-104-118">neuroblastomas</span> exhibiting MYCN gene amplification.	8834177	1996
DDX1	1653	Neuroblastoma	C0027819	0.1	AlteredExpression	disease	BEFREE	Although amplification has resulted in an elevated expression of <span class="gene" id="8834178-8-65-69">DDX1</span> the significance of overexpression for <span class="disease" id="8834178-8-109-122">neuroblastoma</span> remains unclear.	8834178	1996
DDX1	1653	Neuroblastoma	C0027819	0.1	AlteredExpression	disease	BEFREE	Amplification of <span class="gene" id="21761397-2-17-21">DDX1</span> expression has been implicated in tumors including <span class="disease" id="21761397-2-73-86">neuroblastoma</span>, Wilms tumor, retinoblastoma, and testicular carcinoma.	21761397	2012
DDX1	1653	Organic Mental Disorders, Substance-Induced	C0029231	0.3	Biomarker	disease	CTD_human	Genome wide association for addiction: replicated results and comparisons of two analytic approaches.	20098672	2010
DDX1	1653	Retinoblastoma	C0035335	0.06	Biomarker	disease	BEFREE	Recently, we have shown that the novel <span class="gene" id="7731693-3-39-43">DDX1</span> gene containing a DEAD box motif maps to the same chromosome band as MYCN at 2p24 and is co-amplified with MYCN in <span class="disease" id="7731693-3-159-173">retinoblastoma</span> cell lines.	7731693	1995
DDX1	1653	Retinoblastoma	C0035335	0.06	Biomarker	disease	BEFREE	In a previous report, we showed that a novel DEAD box protein-encoding gene, <span class="gene" id="8125309-1-77-81">DDX1</span>, was amplified in two <span class="disease" id="8125309-1-104-118">retinoblastoma</span> (RB) cell lines.	8125309	1994
DDX1	1653	Retinoblastoma	C0035335	0.06	Biomarker	disease	BEFREE	Our results indicate that <span class="gene" id="9694872-6-26-30">DDX1</span> may be involved in either the formation or progression of a subset of NB and <span class="disease" id="9694872-6-108-110">RB</span> tumors and suggest that <span class="gene" id="9694872-6-135-139">DDX1</span> normally plays a role in the metabolism of RNAs located in the nucleus of the cell.	9694872	1998
DDX1	1653	Retinoblastoma	C0035335	0.06	AlteredExpression	disease	BEFREE	A DEAD box gene (<span class="gene" id="8834177-1-17-21">DDX1</span>) characterized by a motif with a putative RNA helicase was found at elevated levels, with multiple copies, in a neuroblastoma and in some <span class="disease" id="8834177-1-160-174">retinoblastoma</span> cell lines in which the MYCN gene was amplified.	8834177	1996
DDX1	1653	Retinoblastoma	C0035335	0.06	AlteredExpression	disease	BEFREE	Here, we examine possible roles for <span class="gene" id="17927523-6-36-40">DDX1</span> overexpression in <span class="disease" id="17927523-6-59-73">retinoblastoma</span> and neuroblastoma.	17927523	2007
DDX1	1653	Retinoblastoma	C0035335	0.06	Biomarker	disease	BEFREE	Previous studies have localized the DEAD box motif gene <span class="gene" id="8834178-2-56-60">DDX1</span> to the same chromosome band and demonstrated coamplification of <span class="gene" id="8834178-2-125-129">DDX1</span> and MYCN in two <span class="disease" id="8834178-2-146-160">retinoblastoma</span> cell lines.	8834178	1996
DDX1	1653	Seminoma	C0036631	0.01	AlteredExpression	disease	BEFREE	Furthermore, in situ hybridization revealed that <span class="gene" id="19398953-8-49-53">DDX1</span> mRNA was produced in both <span class="disease" id="19398953-8-80-88">seminoma</span> and nonseminoma types of human TGCT samples.	19398953	2009
DDX1	1653	Substance Dependence	C0038580	0.3	Biomarker	disease	CTD_human	Genome wide association for addiction: replicated results and comparisons of two analytic approaches.	20098672	2010
DDX1	1653	Substance Use Disorders	C0038586	0.3	Biomarker	group	CTD_human	Genome wide association for addiction: replicated results and comparisons of two analytic approaches.	20098672	2010
DDX1	1653	Testicular Neoplasms	C0039590	0.01	Biomarker	group	BEFREE	<span class="gene" id="29869821-1-0-4">DDX1</span>, a member of the DEAD box RNA helicase family, plays a critical role in <span class="disease" id="29869821-1-77-94">testicular tumors</span>.	29869821	2018
DDX1	1653	Substance-Related Disorders	C0236969	0.3	Biomarker	group	CTD_human	Genome wide association for addiction: replicated results and comparisons of two analytic approaches.	20098672	2010
DDX1	1653	Solid Neoplasm	C0280100	0.02	Biomarker	phenotype	BEFREE	<span class="gene" id="29869821-4-0-4">DDX1</span>-KO LoVo cells exhibited a much slower growth rate, produced fewer colonies in soft agar medium, and generated smaller <span class="disease" id="29869821-4-123-135">solid tumors</span> in nude mice than parental LoVo cells.	29869821	2018
DDX1	1653	Solid Neoplasm	C0280100	0.02	AlteredExpression	phenotype	BEFREE	<span class="gene" id="19398953-7-0-4">DDX1</span>-knocked-down TGCT cells could not form <span class="disease" id="19398953-7-44-56">solid tumors</span> in nude mice.	19398953	2009
DDX1	1653	Complex Endometrial Hyperplasia	C0349578	0.3	Biomarker	disease	CTD_human	Hormonally active doses of isoflavone aglycones promote mammary and endometrial carcinogenesis and alter the molecular tumor environment in Donryu rats.	22248470	2012
DDX1	1653	Atypical Endometrial Hyperplasia	C0349579	0.3	Biomarker	disease	CTD_human	Hormonally active doses of isoflavone aglycones promote mammary and endometrial carcinogenesis and alter the molecular tumor environment in Donryu rats.	22248470	2012
DDX1	1653	Simple Endometrial Hyperplasia	C0456483	0.3	Biomarker	disease	CTD_human	Hormonally active doses of isoflavone aglycones promote mammary and endometrial carcinogenesis and alter the molecular tumor environment in Donryu rats.	22248470	2012
DDX1	1653	Carcinogenesis	C0596263	0.02	Biomarker	phenotype	BEFREE	We conclude that <span class="gene" id="19398953-9-17-21">DDX1</span> is a critical factor for testicular <span class="disease" id="19398953-9-58-71">tumorigenesis</span>.	19398953	2009
DDX1	1653	Carcinogenesis	C0596263	0.02	AlteredExpression	phenotype	BEFREE	DEAD box protein <span class="gene" id="29869821-0-17-21">DDX1</span> promotes colorectal <span class="disease" id="29869821-0-42-55">tumorigenesis</span> through transcriptional activation of the LGR5 gene.	29869821	2018
DDX1	1653	Carcinoma testes	C0677483	0.01	AlteredExpression	disease	BEFREE	Amplification of <span class="gene" id="21761397-2-17-21">DDX1</span> expression has been implicated in tumors including neuroblastoma, Wilms tumor, retinoblastoma, and <span class="disease" id="21761397-2-121-141">testicular carcinoma</span>.	21761397	2012
DDX1	1653	Breast Carcinoma	C0678222	0.02	GeneticVariation	disease	BEFREE	Paraffin-embedded specimens from 282 women with node-negative stage 1 and 2 <span class="disease" id="21761397-4-76-89">breast cancer</span> treated with breast-conserving surgery and radiation therapy were constructed into tissue microarrays and stained for <span class="gene" id="21761397-4-208-212">DDX1</span>.	21761397	2012
DDX1	1653	Breast Carcinoma	C0678222	0.02	Biomarker	disease	BEFREE	We propose that elevated levels of <span class="gene" id="20499159-9-35-39">DDX1</span> RNA or the presence of <span class="gene" id="20499159-9-63-67">DDX1</span> in the cytoplasm could serve as an effective prognostic biomarker for early recurrence in primary <span class="disease" id="20499159-9-166-179">breast cancer</span>.	20499159	2011
DDX1	1653	Central neuroblastoma	C0700095	0.1	Biomarker	disease	BEFREE	Investigation of co-amplification of the candidate genes ornithine decarboxylase, ribonucleotide reductase, syndecan-1 and a DEAD box gene, <span class="gene" id="8622876-0-140-144">DDX1</span>, with N-myc in <span class="disease" id="8622876-0-160-173">neuroblastoma</span>. United Kingdom Children's Cancer Study Group.	8622876	1996
DDX1	1653	Central neuroblastoma	C0700095	0.1	Biomarker	disease	BEFREE	This is the first report that shows <span class="gene" id="17611020-8-36-40">DDX1</span> co-gained with MYCN in <span class="disease" id="17611020-8-64-77">neuroblastoma</span> and indicates that <span class="gene" id="17611020-8-97-101">DDX1</span> over-representation is closely associated with an increase in MYCN copy number in <span class="disease" id="17611020-8-184-197">neuroblastoma</span> …	17611020	2007
DDX1	1653	Central neuroblastoma	C0700095	0.1	AlteredExpression	disease	BEFREE	In patients with MYCN-amplified <span class="disease" id="17028906-7-32-34">NB</span> aged &gt; or =18 months, those with tumor with enhanced DDX1 expression and low-NAG expression showed a significantly better outcome than those with low-<span class="gene" id="17028906-7-185-189">DDX1</span> expression or enhanced NAG expression (p = 0.0245, log-rank test).	17028906	2007
DDX1	1653	Central neuroblastoma	C0700095	0.1	GeneticVariation	disease	BEFREE	We determined the gene copy number of <span class="gene" id="7731693-6-38-42">DDX1</span> in 32 <span class="disease" id="7731693-6-49-62">neuroblastoma</span> patient samples (representative of all stages): 13 were MYCN amplified and 19 had normal copy numbers of the MYCN gene.	7731693	1995
DDX1	1653	Central neuroblastoma	C0700095	0.1	Biomarker	disease	BEFREE	Coamplification of <span class="gene" id="15226335-0-19-23">DDX1</span> correlates with an improved survival probability in children with MYCN-amplified human <span class="disease" id="15226335-0-111-124">neuroblastoma</span>.	15226335	2004
DDX1	1653	Central neuroblastoma	C0700095	0.1	GeneticVariation	disease	BEFREE	A DEAD box gene (<span class="gene" id="8834177-1-17-21">DDX1</span>) characterized by a motif with a putative RNA helicase was found at elevated levels, with multiple copies, in a <span class="disease" id="8834177-1-134-147">neuroblastoma</span> and in some retinoblastoma cell lines in which the MYCN gene was amplified.	8834177	1996
DDX1	1653	Central neuroblastoma	C0700095	0.1	AlteredExpression	disease	BEFREE	Here, we examine possible roles for <span class="gene" id="17927523-6-36-40">DDX1</span> overexpression in retinoblastoma and <span class="disease" id="17927523-6-78-91">neuroblastoma</span>.	17927523	2007
DDX1	1653	Central neuroblastoma	C0700095	0.1	AlteredExpression	disease	BEFREE	Prognostic impact of MYCN, <span class="gene" id="21154590-0-27-31">DDX1</span>, TrkA, and TrkC gene transcripts expression in <span class="disease" id="21154590-0-79-92">neuroblastoma</span>.	21154590	2011
DDX1	1653	Central neuroblastoma	C0700095	0.1	AlteredExpression	disease	BEFREE	Although amplification has resulted in an elevated expression of <span class="gene" id="8834178-8-65-69">DDX1</span> the significance of overexpression for <span class="disease" id="8834178-8-109-122">neuroblastoma</span> remains unclear.	8834178	1996
DDX1	1653	Central neuroblastoma	C0700095	0.1	Biomarker	disease	BEFREE	Our results indicate that <span class="gene" id="9694872-6-26-30">DDX1</span> may be involved in either the formation or progression of a subset of <span class="disease" id="9694872-6-101-103">NB</span> and RB tumors and suggest that <span class="gene" id="9694872-6-135-139">DDX1</span> normally plays a role in the metabolism of RNAs located in the nucleus of the cell.	9694872	1998
DDX1	1653	Central neuroblastoma	C0700095	0.1	AlteredExpression	disease	BEFREE	Amplification of <span class="gene" id="21761397-2-17-21">DDX1</span> expression has been implicated in tumors including <span class="disease" id="21761397-2-73-86">neuroblastoma</span>, Wilms tumor, retinoblastoma, and testicular carcinoma.	21761397	2012
DDX1	1653	Central neuroblastoma	C0700095	0.1	Biomarker	disease	BEFREE	In this study, we investigated the association of ALK copy number alterations with copy number status 2p24.1 amplicon harboring <span class="gene" id="22085494-2-128-150">DEAD box polypeptide 1</span> (<span class="gene" id="22085494-2-152-156">DDX1</span>), MYCN and <span class="disease" id="22085494-2-168-181">neuroblastoma</span>-amplified (NAG) genes in 90 primary tumors of sporadic NB cases …	22085494	2012
DDX1	1653	Substance abuse problem	C0740858	0.3	Biomarker	disease	CTD_human	Genome wide association for addiction: replicated results and comparisons of two analytic approaches.	20098672	2010
DDX1	1653	JC virus infection	C0857836	0.01	Biomarker	disease	BEFREE	Our findings indicate that an association between <span class="gene" id="17380053-9-50-54">DDX1</span> and the JCV-TCR may play a significant role in <span class="disease" id="17380053-9-102-115">JCV infection</span> in IMR-32 cells.	17380053	2007
DDX1	1653	ovarian neoplasm	C0919267	0.01	Biomarker	disease	BEFREE	Inhibiting <span class="gene" id="25176654-6-11-15">DDX1</span> promotes <span class="disease" id="25176654-6-25-38">ovarian tumor</span> growth and metastasis in a syngeneic mouse model.	25176654	2014
DDX1	1653	Primary malignant neoplasm	C1306459	0.02	Biomarker	group	BEFREE	The <span class="gene" id="29869821-13-4-8">DDX1</span>-LGR5 axis could be a new drug target for this type of malignant <span class="disease" id="29869821-13-73-79">cancer</span>.	29869821	2018
DDX1	1653	Primary malignant neoplasm	C1306459	0.02	Biomarker	group	BEFREE	Investigation of co-amplification of the candidate genes ornithine decarboxylase, ribonucleotide reductase, syndecan-1 and a DEAD box gene, <span class="gene" id="8622876-0-140-144">DDX1</span>, with N-myc in neuroblastoma. United Kingdom Children's <span class="disease" id="8622876-0-201-207">Cancer</span> Study Group.	8622876	1996
DDX1	1653	testicular nonseminoma	C1335059	0.01	AlteredExpression	disease	BEFREE	Furthermore, in situ hybridization revealed that <span class="gene" id="19398953-8-49-53">DDX1</span> mRNA was produced in both seminoma and <span class="disease" id="19398953-8-93-104">nonseminoma</span> types of human TGCT samples.	19398953	2009
DDX1	1653	Drug Dependence	C1510472	0.3	Biomarker	group	CTD_human	Genome wide association for addiction: replicated results and comparisons of two analytic approaches.	20098672	2010
DDX1	1653	Liver carcinoma	C2239176	0.01	Biomarker	disease	BEFREE	Expression of three novel predicted miR-21 targets (CAMSAP1, <span class="gene" id="29538313-6-61-65">DDX1</span> and MARCKSL1) correlated with <span class="disease" id="29538313-6-96-99">HCC</span> patient survival.	29538313	2018
DDX1	1653	Node-negative breast cancer	C3160889	0.01	AlteredExpression	disease	BEFREE	<span class="gene" id="21761397-0-0-10">DEAD box 1</span> (<span class="gene" id="21761397-0-12-16">DDX1</span>) expression predicts for local control and overall survival in early stage, <span class="disease" id="21761397-0-93-120">node-negative breast cancer</span>.	21761397	2012
DDX1	1653	Childhood Neuroblastoma	C4086165	0.1	AlteredExpression	disease	BEFREE	Prognostic impact of MYCN, <span class="gene" id="21154590-0-27-31">DDX1</span>, TrkA, and TrkC gene transcripts expression in <span class="disease" id="21154590-0-79-92">neuroblastoma</span>.	21154590	2011
DDX1	1653	Childhood Neuroblastoma	C4086165	0.1	GeneticVariation	disease	BEFREE	A DEAD box gene (<span class="gene" id="8834177-1-17-21">DDX1</span>) characterized by a motif with a putative RNA helicase was found at elevated levels, with multiple copies, in a <span class="disease" id="8834177-1-134-147">neuroblastoma</span> and in some retinoblastoma cell lines in which the MYCN gene was amplified.	8834177	1996
DDX1	1653	Childhood Neuroblastoma	C4086165	0.1	AlteredExpression	disease	BEFREE	In patients with MYCN-amplified <span class="disease" id="17028906-7-32-34">NB</span> aged &gt; or =18 months, those with tumor with enhanced DDX1 expression and low-NAG expression showed a significantly better outcome than those with low-<span class="gene" id="17028906-7-185-189">DDX1</span> expression or enhanced NAG expression (p = 0.0245, log-rank test).	17028906	2007
DDX1	1653	Childhood Neuroblastoma	C4086165	0.1	Biomarker	disease	BEFREE	Coamplification of <span class="gene" id="15226335-0-19-23">DDX1</span> correlates with an improved survival probability in children with MYCN-amplified human <span class="disease" id="15226335-0-111-124">neuroblastoma</span>.	15226335	2004
DDX1	1653	Childhood Neuroblastoma	C4086165	0.1	Biomarker	disease	BEFREE	Investigation of co-amplification of the candidate genes ornithine decarboxylase, ribonucleotide reductase, syndecan-1 and a DEAD box gene, <span class="gene" id="8622876-0-140-144">DDX1</span>, with N-myc in <span class="disease" id="8622876-0-160-173">neuroblastoma</span>. United Kingdom Children's Cancer Study Group.	8622876	1996
DDX1	1653	Childhood Neuroblastoma	C4086165	0.1	AlteredExpression	disease	BEFREE	Amplification of <span class="gene" id="21761397-2-17-21">DDX1</span> expression has been implicated in tumors including <span class="disease" id="21761397-2-73-86">neuroblastoma</span>, Wilms tumor, retinoblastoma, and testicular carcinoma.	21761397	2012
DDX1	1653	Childhood Neuroblastoma	C4086165	0.1	Biomarker	disease	BEFREE	This is the first report that shows <span class="gene" id="17611020-8-36-40">DDX1</span> co-gained with MYCN in <span class="disease" id="17611020-8-64-77">neuroblastoma</span> and indicates that <span class="gene" id="17611020-8-97-101">DDX1</span> over-representation is closely associated with an increase in MYCN copy number in <span class="disease" id="17611020-8-184-197">neuroblastoma</span> …	17611020	2007
DDX1	1653	Childhood Neuroblastoma	C4086165	0.1	AlteredExpression	disease	BEFREE	Although amplification has resulted in an elevated expression of <span class="gene" id="8834178-8-65-69">DDX1</span> the significance of overexpression for <span class="disease" id="8834178-8-109-122">neuroblastoma</span> remains unclear.	8834178	1996
DDX1	1653	Childhood Neuroblastoma	C4086165	0.1	Biomarker	disease	BEFREE	Our results indicate that <span class="gene" id="9694872-6-26-30">DDX1</span> may be involved in either the formation or progression of a subset of <span class="disease" id="9694872-6-101-103">NB</span> and RB tumors and suggest that <span class="gene" id="9694872-6-135-139">DDX1</span> normally plays a role in the metabolism of RNAs located in the nucleus of the cell.	9694872	1998
DDX1	1653	Childhood Neuroblastoma	C4086165	0.1	Biomarker	disease	BEFREE	In this study, we investigated the association of ALK copy number alterations with copy number status 2p24.1 amplicon harboring <span class="gene" id="22085494-2-128-150">DEAD box polypeptide 1</span> (<span class="gene" id="22085494-2-152-156">DDX1</span>), MYCN and <span class="disease" id="22085494-2-168-181">neuroblastoma</span>-amplified (NAG) genes in 90 primary tumors of sporadic NB cases …	22085494	2012
DDX1	1653	Childhood Neuroblastoma	C4086165	0.1	AlteredExpression	disease	BEFREE	Here, we examine possible roles for <span class="gene" id="17927523-6-36-40">DDX1</span> overexpression in retinoblastoma and <span class="disease" id="17927523-6-78-91">neuroblastoma</span>.	17927523	2007
DDX1	1653	Childhood Neuroblastoma	C4086165	0.1	GeneticVariation	disease	BEFREE	We determined the gene copy number of <span class="gene" id="7731693-6-38-42">DDX1</span> in 32 <span class="disease" id="7731693-6-49-62">neuroblastoma</span> patient samples (representative of all stages): 13 were MYCN amplified and 19 had normal copy numbers of the MYCN gene.	7731693	1995
DDX1	1653	Prescription Drug Abuse	C4316881	0.3	Biomarker	phenotype	CTD_human	Genome wide association for addiction: replicated results and comparisons of two analytic approaches.	20098672	2010
DDX1	1653	Malignant neoplasm of colon and/or rectum	C4722085	0.01	GeneticVariation	disease	BEFREE	We disrupted the <span class="gene" id="29869821-3-17-21">DDX1</span> gene in a human <span class="disease" id="29869821-3-38-55">colorectal cancer</span> cell line LoVo using the CRISPR/Cas9-mediated gene-targeting system.	29869821	2018

## Sheet: 1662
Gene	Gene_id	Disease	Disease_id	Score_gda	Association_Type	Type	Original_DB	Sentence	PMID	PMID_Year
DDX10	1662	Malignant neoplasm of breast	C0006142	0.32	AlteredExpression	disease	BEFREE	Moreover, downregulation of <span class="gene" id="23496902-6-28-33">DDX10</span> in <span class="disease" id="23496902-6-37-50">breast cancer</span> cells lead to an increased frequency of apoptotic nuclear morphology.	23496902	2013
DDX10	1662	Malignant neoplasm of breast	C0006142	0.32	Biomarker	disease	BEFREE	The effect of intra-tumour injections of <span class="gene" id="30348128-6-41-45">dBP4</span> on tumour angiogenesis and metastasis was examined using the 4T1.2luc orthotopic model of <span class="disease" id="30348128-6-136-149">breast cancer</span>.	30348128	2018
DDX10	1662	Malignant neoplasm of breast	C0006142	0.32	GeneticVariation	disease	UNIPROT
DDX10	1662	Malignant Neoplasms	C0006826	0.02	GeneticVariation	group	BEFREE	Genes of the HOXA cluster and the nuclear-receptor set domain (NSD) genes were frequently fused to NUP98, mainly in de novo myeloid <span class="disease" id="16467868-4-132-144">malignancies</span> whereas the <span class="gene" id="16467868-4-157-162">DDX10</span> and TOP1 genes were equally rearranged in de novo and in therapy-related myeloid proliferations.	16467868	2006
DDX10	1662	Malignant Neoplasms	C0006826	0.02	GeneticVariation	group	BEFREE	The inv(11)(p15q22), a rare but recurrent chromosome abnormality that creates a NUP98-<span class="gene" id="17116492-1-86-91">DDX10</span> fusion gene, is associated with de novo or secondary myeloid <span class="disease" id="17116492-1-153-165">malignancies</span>.	17116492	2006
DDX10	1662	Leukemia, Myelocytic, Acute	C0023467	0.02	GeneticVariation	disease	BEFREE	The nucleoporin gene NUP98 was found fused to the HOXA9, HOXD13, or <span class="gene" id="10397741-1-68-73">DDX10</span> genes in human <span class="disease" id="10397741-1-89-115">acute myelogenous leukemia</span> (<span class="disease" id="10397741-1-117-120">AML</span>) with chromosome translocations <span class="variant" dbSNP="NA" genes_norm="NA">t(7;11)(p15;p15)</span>, <span class="varian…	10397741	1999
DDX10	1662	Leukemia, Myelocytic, Acute	C0023467	0.02	Biomarker	disease	BEFREE	Inv(11)(p15q22)/NUP98-<span class="gene" id="23522748-0-22-27">DDX10</span> fusion and isoforms in a new case of de novo <span class="disease" id="23522748-0-73-95">acute myeloid leukemia</span>.	23522748	2013
DDX10	1662	Myeloid Leukemia, Chronic	C0023473	0.01	Biomarker	disease	BEFREE	These observations raise a possibility that the NUP98/<span class="gene" id="15721630-7-54-59">DDX10</span> fusion might be involved in imatinib resistance as well as in acute transformation of <span class="disease" id="15721630-7-146-149">CML</span>.	15721630	2005
DDX10	1662	Myelodysplasia	C0026985	0.01	GeneticVariation	disease	BEFREE	The inv(11)(p15q22) chromosome translocation of therapy-related <span class="disease" id="10222653-0-64-78">myelodysplasia</span> with NUP98-<span class="gene" id="10222653-0-90-95">DDX10</span> and <span class="gene" id="10222653-0-100-105">DDX10</span>-NUP98 fusion transcripts.	10222653	1999
DDX10	1662	Neoplasm Metastasis	C0027627	0.01	Biomarker	phenotype	BEFREE	The effect of intra-tumour injections of <span class="gene" id="30348128-6-41-45">dBP4</span> on tumour angiogenesis and <span class="disease" id="30348128-6-73-83">metastasis</span> was examined using the 4T1.2luc orthotopic model of breast cancer.	30348128	2018
DDX10	1662	Neoplasms	C0027651	0.03	AlteredExpression	group	BEFREE	4T1.2 mouse mammary adenocarcinoma cells transfected with empty vector, vector expressing wild-type IGFBP4 or vector expressing <span class="gene" id="19536088-6-128-132">dBP4</span> were implanted in the mammary fat pad of BALB/c mice and <span class="disease" id="19536088-6-190-196">tumour</span> growth was assessed.	19536088	2009
DDX10	1662	Neoplasms	C0027651	0.03	Biomarker	group	BEFREE	Direct intra-tumour injection of soluble <span class="gene" id="30348128-15-41-45">dBP4</span> reduced angiogenesis in 4T1.2 luc mammary <span class="disease" id="30348128-15-88-95">tumours</span> tumour and reduced lung metastasis.	30348128	2018
DDX10	1662	Neoplasms	C0027651	0.03	Biomarker	group	BEFREE	Furthermore, both loss- and gain-functions assays reveal that the down-regulated <span class="gene" id="26713367-7-81-86">DDX10</span> could promote ovarian cancer proliferation in vitro and the xenograft subcutaneous <span class="disease" id="26713367-7-170-175">tumor</span> formation assays confirmed these findings in vivo.	26713367	2016
DDX10	1662	Osteosarcoma	C0029463	0.01	Biomarker	disease	BEFREE	In conclusion, our results unfold a novel area of studying for understanding how <span class="gene" id="30738579-13-81-86">DDX10</span> functions in <span class="disease" id="30738579-13-100-102">OS</span> oncogenic and prognostic significance, accordingly implying a promising therapeutic target for OS treatment.	30738579	2019
DDX10	1662	Secondary malignant neoplasm of lung	C0153676	0.01	Biomarker	disease	BEFREE	Direct intra-tumour injection of soluble <span class="gene" id="30348128-15-41-45">dBP4</span> reduced angiogenesis in 4T1.2 luc mammary tumours tumour and reduced <span class="disease" id="30348128-15-115-130">lung metastasis</span>.	30348128	2018
DDX10	1662	Childhood Acute Myeloid Leukemia	C0220621	0.01	Biomarker	disease	BEFREE	Inversion (11)(p15q22) with NUP98-<span class="gene" id="17116492-0-34-39">DDX10</span> fusion gene in <span class="disease" id="17116492-0-55-87">pediatric acute myeloid leukemia</span>.	17116492	2006
DDX10	1662	Osteosarcoma of bone	C0585442	0.01	Biomarker	disease	BEFREE	In conclusion, our results unfold a novel area of studying for understanding how <span class="gene" id="30738579-13-81-86">DDX10</span> functions in <span class="disease" id="30738579-13-100-102">OS</span> oncogenic and prognostic significance, accordingly implying a promising therapeutic target for OS treatment.	30738579	2019
DDX10	1662	Carcinogenesis	C0596263	0.01	Biomarker	phenotype	BEFREE	Although two reciprocal chimeric products, NUP98-<span class="gene" id="9166830-6-49-54">DDX10</span> and <span class="gene" id="9166830-6-59-64">DDX10</span>-NUP98, were predicted, only NUP98-<span class="gene" id="9166830-6-99-104">DDX10</span> appears to be implicated in <span class="disease" id="9166830-6-133-146">tumorigenesis</span>.	9166830	1997
DDX10	1662	Leukemogenesis	C0598766	0.02	Biomarker	disease	BEFREE	Mutating this motif diminished the in vitro transforming ability of NUP98-<span class="gene" id="20339440-8-74-79">DDX10</span>, indicating that it has a role in <span class="disease" id="20339440-8-114-128">leukemogenesis</span>.	20339440	2010
DDX10	1662	Leukemogenesis	C0598766	0.02	Biomarker	disease	BEFREE	The predicted NUP98-<span class="gene" id="9166830-9-20-25">DDX10</span> fusion protein may promote <span class="disease" id="9166830-9-53-67">leukemogenesis</span> through aberrant nucleoplasmic transport of mRNA or alterations in ribosome assembly.	9166830	1997
DDX10	1662	Breast Carcinoma	C0678222	0.02	Biomarker	disease	BEFREE	The effect of intra-tumour injections of <span class="gene" id="30348128-6-41-45">dBP4</span> on tumour angiogenesis and metastasis was examined using the 4T1.2luc orthotopic model of <span class="disease" id="30348128-6-136-149">breast cancer</span>.	30348128	2018
DDX10	1662	Breast Carcinoma	C0678222	0.02	AlteredExpression	disease	BEFREE	Moreover, downregulation of <span class="gene" id="23496902-6-28-33">DDX10</span> in <span class="disease" id="23496902-6-37-50">breast cancer</span> cells lead to an increased frequency of apoptotic nuclear morphology.	23496902	2013
DDX10	1662	ovarian neoplasm	C0919267	0.01	AlteredExpression	disease	BEFREE	Moreover, we further preliminary illustrated that down-regulated <span class="gene" id="26713367-9-65-70">DDX10</span> promotes <span class="disease" id="26713367-9-80-94">ovarian cancer</span> cell proliferation through Akt/NF-κB pathway.	26713367	2016
DDX10	1662	Malignant neoplasm of ovary	C1140680	0.01	AlteredExpression	disease	BEFREE	Moreover, we further preliminary illustrated that down-regulated <span class="gene" id="26713367-9-65-70">DDX10</span> promotes <span class="disease" id="26713367-9-80-94">ovarian cancer</span> cell proliferation through Akt/NF-κB pathway.	26713367	2016
DDX10	1662	Tumor Cell Invasion	C1269955	0.01	Biomarker	phenotype	BEFREE	Our engineered, PAPP-A resistant IGFBP4 (<span class="gene" id="30348128-14-41-45">dBP4</span>) retained IGF1 binding capacity and inhibited IGF1 activation of Akt as well as IGF1-induced migration and <span class="disease" id="30348128-14-153-161">invasion</span> by 4T1.2 mammary adenocarcinoma cells. dBP4 inhibited IGF1-induced angiogenesis in vitro and in Matrigel implants in vivo.	30348128	2018
DDX10	1662	Childhood Osteosarcoma	C1332986	0.01	Biomarker	disease	BEFREE	In conclusion, our results unfold a novel area of studying for understanding how <span class="gene" id="30738579-13-81-86">DDX10</span> functions in <span class="disease" id="30738579-13-100-102">OS</span> oncogenic and prognostic significance, accordingly implying a promising therapeutic target for OS treatment.	30738579	2019
DDX10	1662	Childhood Myelodysplastic Syndrome	C2347761	0.01	AlteredExpression	disease	BEFREE	Leukemic cells from the patient were found to express the fusion transcript of NUP98 and <span class="gene" id="15721630-4-89-94">DDX10</span>, which is in accordance with previously reported cases of de novo or therapy-related acute myelogenous leukemia and <span class="disease" id="15721630-4-211-235">myelodysplastic syndrome</span> with inv(11)(p15q22).	15721630	2005
DDX10	1662	MYELODYSPLASTIC SYNDROME	C3463824	0.02	GeneticVariation	group	BEFREE	The inv(11)(p15q22) chromosome translocation of therapy-related <span class="disease" id="10222653-0-64-78">myelodysplasia</span> with NUP98-<span class="gene" id="10222653-0-90-95">DDX10</span> and <span class="gene" id="10222653-0-100-105">DDX10</span>-NUP98 fusion transcripts.	10222653	1999
DDX10	1662	MYELODYSPLASTIC SYNDROME	C3463824	0.02	AlteredExpression	group	BEFREE	Leukemic cells from the patient were found to express the fusion transcript of NUP98 and <span class="gene" id="15721630-4-89-94">DDX10</span>, which is in accordance with previously reported cases of de novo or therapy-related acute myelogenous leukemia and <span class="disease" id="15721630-4-211-235">myelodysplastic syndrome</span> with inv(11)(p15q22).	15721630	2005
DDX10	1662	Adult Myelodysplastic Syndrome	C3900098	0.01	AlteredExpression	disease	BEFREE	Leukemic cells from the patient were found to express the fusion transcript of NUP98 and <span class="gene" id="15721630-4-89-94">DDX10</span>, which is in accordance with previously reported cases of de novo or therapy-related acute myelogenous leukemia and <span class="disease" id="15721630-4-211-235">myelodysplastic syndrome</span> with inv(11)(p15q22).	15721630	2005
DDX10	1662	Carcinoma, Ovarian Epithelial	C4721610	0.01	AlteredExpression	disease	BEFREE	Moreover, we further preliminary illustrated that down-regulated <span class="gene" id="26713367-9-65-70">DDX10</span> promotes <span class="disease" id="26713367-9-80-94">ovarian cancer</span> cell proliferation through Akt/NF-κB pathway.	26713367	2016

## Sheet: 10521
Gene	Gene_id	Disease	Disease_id	Score_gda	Association_Type	Type	Original_DB	Sentence	PMID	PMID_Year
DDX17	10521	Malignant neoplasm of breast	C0006142	0.01	AlteredExpression	disease	BEFREE	Our data thus highlight a crucial role for <span class="gene" id="19718048-5-43-46">p72</span> in ERalpha co-activation and oestrogen-dependent cell growth and provide evidence in support of distinct but important roles for both p68 and <span class="gene" id="19718048-5-189-192">p72</span> in regulating ERalpha activity in <span class="disease" id="19718048-5-227-240">breast cancer</span>.	19718048	2009
DDX17	10521	Malignant Neoplasms	C0006826	0.04	GeneticVariation	group	BEFREE	A strong combined outcome with a 'dosage' effect has also been reported for TP53 <span class="gene" id="26956143-7-81-84">P72</span> and MDM2 SNP309 G allele on <span class="disease" id="26956143-7-113-119">cancer</span> susceptibility (p &lt; 0.0005).	26956143	2016
DDX17	10521	Malignant Neoplasms	C0006826	0.04	Biomarker	group	BEFREE	In this article, we review the many functions that have been attributed to p68 and <span class="gene" id="21345143-6-83-86">p72</span> and discuss their potential roles in <span class="disease" id="21345143-6-124-130">cancer</span> development.	21345143	2011
DDX17	10521	Malignant Neoplasms	C0006826	0.04	Biomarker	group	BEFREE	However, the precise mechanism by which <span class="gene" id="30877109-3-40-45">DDX17</span> controls <span class="disease" id="30877109-3-55-61">cancer</span> stem-like features remains elusive.	30877109	2019
DDX17	10521	Malignant Neoplasms	C0006826	0.04	AlteredExpression	group	BEFREE	Importantly, mammalian DDX5 and <span class="gene" id="30506978-7-32-37">DDX17</span> are involved in cancer progression when overexpressed through alteration of transcription and signaling pathways, meaning that they are possible targets for <span class="disease" id="30506978-7-195-201">cancer</span> therapy.	30506978	2019
DDX17	10521	Malignant tumor of colon	C0007102	0.01	Biomarker	disease	BEFREE	Therefore, p68 and <span class="gene" id="17699760-9-19-22">p72</span> may be novel targets in the combat against <span class="disease" id="17699760-9-66-78">colon cancer</span>.	17699760	2007
DDX17	10521	Non-Small Cell Lung Carcinoma	C0007131	0.01	AlteredExpression	disease	BEFREE	In conclusion, our findings reveal a novel and important mechanism by which DDX17 contributes to acquired gefitinib resistance through exportin/importin-dependent cytoplasmic shuttling and followed by activation of β-catenin, and <span class="gene" id="28259822-8-230-235">DDX17</span> inhibition may be a promising strategy to overcome acquired resistance of gefitinib in <span class="disease" id="…	28259822	2017
DDX17	10521	Colonic Neoplasms	C0009375	0.01	Biomarker	group	LHGDN	Involvement of RNA helicases p68 and p72 in colon cancer.	17699760	2007
DDX17	10521	Colorectal Carcinoma	C0009402	0.01	AlteredExpression	disease	BEFREE	Because <span class="gene" id="29100333-14-8-11">P72</span> is over-expressed in <span class="disease" id="29100333-14-33-36">CRC</span>, specifically in African-American patients, this suggests a role for P72 in cancer health disparities.	29100333	2017
DDX17	10521	Fever	C0015967	0.01	GeneticVariation	phenotype	BEFREE	Genome comparison of African swine <span class="disease" id="30637968-0-35-40">fever</span> virus China/2018/AnhuiXCGQ strain and related European <span class="gene" id="30637968-0-96-99">p72</span> Genotype II strains.	30637968	2019
DDX17	10521	Monosomy	C0026499	0.01	AlteredExpression	group	BEFREE	Tumors manifesting <span class="disease" id="27453764-6-19-27">monosomy</span>-3 were also characterized by higher levels of TARBP2 and <span class="gene" id="27453764-6-85-90">DDX17</span> and by lower levels of XPO5 and HIWI, miR biogenesis factors. miR profiling of plasma by a quantitative nuclease protection assay found elevated levels of 11 miRs and reduction in four in patients with tumor <…	27453764	2016
DDX17	10521	Neoplasms	C0027651	0.03	Biomarker	group	BEFREE	Accordingly, knockdown of p68 and <span class="gene" id="17699760-7-34-37">p72</span> in colon cancer cells inhibits their proliferation and diminishes their ability to form <span class="disease" id="17699760-7-126-132">tumors</span> in vivo.	17699760	2007
DDX17	10521	Neoplasms	C0027651	0.03	AlteredExpression	group	BEFREE	Tumors manifesting monosomy-3 were also characterized by higher levels of TARBP2 and <span class="gene" id="27453764-6-85-90">DDX17</span> and by lower levels of XPO5 and HIWI, miR biogenesis factors. miR profiling of plasma by a quantitative nuclease protection assay found elevated levels of 11 miRs and reduction in four in patients with <span class="disease" id="27453764-6-293-298">tumor</span>…	27453764	2016
DDX17	10521	Neoplasms	C0027651	0.03	Biomarker	group	BEFREE	Here, employing a mouse model with knock-in of human &lt;i&gt;TP53&lt;/i&gt; gene carrying codon 72 SNP, we found that despite increased cancer risk, <span class="gene" id="29557783-4-138-141">P72</span> mice that escape <span class="disease" id="29557783-4-159-164">tumor</span> development display a longer lifespan than R72 mice.	29557783	2018
DDX17	10521	Tumor Progression	C0178874	0.01	Biomarker	phenotype	BEFREE	Importantly, mammalian DDX5 and <span class="gene" id="30506978-7-32-37">DDX17</span> are involved in <span class="disease" id="30506978-7-54-72">cancer progression</span> when overexpressed through alteration of transcription and signaling pathways, meaning that they are possible targets for cancer therapy.	30506978	2019
DDX17	10521	Pancreatic carcinoma	C0235974	0.01	Biomarker	disease	BEFREE	A coexpression network revealed a hub comprising lncRNAs (MIR210HG, SNHG1, and LOC729970) and mRNAs (RAB3D, <span class="gene" id="30113217-8-108-113">DDX17</span>, and SPNS2) that presumably mediate drug resistance in <span class="disease" id="30113217-8-169-171">PC</span>.	30113217	2018
DDX17	10521	Malignant neoplasm of pancreas	C0346647	0.01	Biomarker	disease	BEFREE	A coexpression network revealed a hub comprising lncRNAs (MIR210HG, SNHG1, and LOC729970) and mRNAs (RAB3D, <span class="gene" id="30113217-8-108-113">DDX17</span>, and SPNS2) that presumably mediate drug resistance in <span class="disease" id="30113217-8-169-171">PC</span>.	30113217	2018
DDX17	10521	Carcinogenesis	C0596263	0.03	Biomarker	phenotype	BEFREE	Also, acetylation of p72, but not of p68 RNA helicase, enhanced p53-dependent activation of the MDM2 promoter, pointing at another mechanism of how <span class="gene" id="20663877-4-148-151">p72</span> acetylation may facilitate <span class="disease" id="20663877-4-179-193">carcinogenesis</span> by boosting the negative p53-MDM2 feedback loop.	20663877	2010
DDX17	10521	Carcinogenesis	C0596263	0.03	AlteredExpression	phenotype	BEFREE	Collectively, our study enucleates novel mechanism of <span class="gene" id="31653828-11-54-59">DDX17</span>-mediated <span class="disease" id="31653828-11-69-80">oncogenesis</span> by suppressing the transcriptional activity of Klf4 thus is likely to be a therapeutic target in HCC.	31653828	2019
DDX17	10521	Carcinogenesis	C0596263	0.03	Biomarker	phenotype	BEFREE	Bioinformatical analysis revealed that the SUMO pathway is upregulated in breast tumors and that both p68 and p72 contain one consensus sumoylation site, implicating that sumoylation of p68 and <span class="gene" id="19995069-3-194-197">p72</span> increases during breast <span class="disease" id="19995069-3-222-235">tumorigenesis</span> and potentially contributes to their overexpression.	19995069	2010
DDX17	10521	Breast Carcinoma	C0678222	0.01	AlteredExpression	disease	BEFREE	Our data thus highlight a crucial role for <span class="gene" id="19718048-5-43-46">p72</span> in ERalpha co-activation and oestrogen-dependent cell growth and provide evidence in support of distinct but important roles for both p68 and <span class="gene" id="19718048-5-189-192">p72</span> in regulating ERalpha activity in <span class="disease" id="19718048-5-227-240">breast cancer</span>.	19718048	2009
DDX17	10521	Colon Carcinoma	C0699790	0.01	Biomarker	disease	BEFREE	Therefore, p68 and <span class="gene" id="17699760-9-19-22">p72</span> may be novel targets in the combat against <span class="disease" id="17699760-9-66-78">colon cancer</span>.	17699760	2007
DDX17	10521	Primary malignant neoplasm	C1306459	0.04	GeneticVariation	group	BEFREE	A strong combined outcome with a 'dosage' effect has also been reported for TP53 <span class="gene" id="26956143-7-81-84">P72</span> and MDM2 SNP309 G allele on <span class="disease" id="26956143-7-113-119">cancer</span> susceptibility (p &lt; 0.0005).	26956143	2016
DDX17	10521	Primary malignant neoplasm	C1306459	0.04	Biomarker	group	BEFREE	In this article, we review the many functions that have been attributed to p68 and <span class="gene" id="21345143-6-83-86">p72</span> and discuss their potential roles in <span class="disease" id="21345143-6-124-130">cancer</span> development.	21345143	2011
DDX17	10521	Primary malignant neoplasm	C1306459	0.04	AlteredExpression	group	BEFREE	Importantly, mammalian DDX5 and <span class="gene" id="30506978-7-32-37">DDX17</span> are involved in cancer progression when overexpressed through alteration of transcription and signaling pathways, meaning that they are possible targets for <span class="disease" id="30506978-7-195-201">cancer</span> therapy.	30506978	2019
DDX17	10521	Primary malignant neoplasm	C1306459	0.04	Biomarker	group	BEFREE	However, the precise mechanism by which <span class="gene" id="30877109-3-40-45">DDX17</span> controls <span class="disease" id="30877109-3-55-61">cancer</span> stem-like features remains elusive.	30877109	2019
DDX17	10521	Mammary Neoplasms	C1458155	0.02	Biomarker	group	BEFREE	Acetylation additionally increased the stability of p68 and <span class="gene" id="20663877-3-60-63">p72</span> RNA helicase and stimulated their ability to coactivate the estrogen receptor, thereby potentially contributing to its aberrant activation in <span class="disease" id="20663877-3-206-219">breast tumors</span>.	20663877	2010
DDX17	10521	Mammary Neoplasms	C1458155	0.02	Biomarker	group	BEFREE	Bioinformatical analysis revealed that the SUMO pathway is upregulated in <span class="disease" id="19995069-3-74-87">breast tumors</span> and that both p68 and <span class="gene" id="19995069-3-110-113">p72</span> contain one consensus sumoylation site, implicating that sumoylation of p68 and <span class="gene" id="19995069-3-194-197">p72</span> increases during breast tumorigenesis and potentia…	19995069	2010
DDX17	10521	Age at menopause	C1629609	0.1	GeneticVariation	phenotype	GWASCAT	Leveraging Polygenic Functional Enrichment to Improve GWAS Power.	30595370	2019
DDX17	10521	Age at menopause	C1629609	0.1	GeneticVariation	phenotype	GWASCAT	Large-scale genomic analyses link reproductive aging to hypothalamic signaling, breast cancer susceptibility and BRCA1-mediated DNA repair.	26414677	2015
DDX17	10521	Liver carcinoma	C2239176	0.01	Biomarker	disease	BEFREE	<span class="gene" id="31653828-0-0-5">DDX17</span> promotes <span class="disease" id="31653828-0-15-39">hepatocellular carcinoma</span> progression via inhibiting Klf4 transcriptional activity.	31653828	2019
DDX17	10521	Oestrogen receptor positive breast cancer	C2938924	0.01	Biomarker	disease	BEFREE	To conclude, <span class="gene" id="26569340-8-13-18">DDX17</span> is a Sox2-binding protein in ER-positive <span class="disease" id="26569340-8-60-62">BC</span>.	26569340	2016

## Sheet: 8886
Gene	Gene_id	Disease	Disease_id	Score_gda	Association_Type	Type	Original_DB	Sentence	PMID	PMID_Year
DDX18	8886	Malignant neoplasm of breast	C0006142	0.3	GeneticVariation	disease	UNIPROT
DDX18	8886	Malignant Neoplasms	C0006826	0.01	Biomarker	group	BEFREE	The altered distribution and half-life of <span class="gene" id="19451652-11-42-49">HAS1-FL</span>, coupled with the characteristics of the HAS1-Vs suggest possible mechanisms whereby the aberrant splicing observed in human <span class="disease" id="19451652-11-175-181">cancer</span> may contribute to oncogenesis and disease progression.	19451652	2009
DDX18	8886	Hepatitis	C0019158	0.01	Biomarker	group	BEFREE	The HAS classification was highly predictive of fibrosis progression (P&lt;0.001) and was the best predictor of graft loss in a multivariable analysis model, which included all conventional <span class="disease" id="23060356-7-187-196">hepatitis</span> grading systems (adjusted hazard ratio=5.5, confidence interval 2.9-10.7, P&lt;0.001 for HAS 3 vs. <span class="gene" id="23060356-7-293-298">HAS …	23060356	2013
DDX18	8886	Hepatitis A	C0019159	0.01	Biomarker	disease	BEFREE	The HAS classification was highly predictive of fibrosis progression (P&lt;0.001) and was the best predictor of graft loss in a multivariable analysis model, which included all conventional <span class="disease" id="23060356-7-187-196">hepatitis</span> grading systems (adjusted hazard ratio=5.5, confidence interval 2.9-10.7, P&lt;0.001 for HAS 3 vs. <span class="gene" id="23060356-7-293-298">HAS …	23060356	2013
DDX18	8886	Hepatitis C	C0019196	0.01	GeneticVariation	disease	BEFREE	SNPs in genes linked to HCC (DEPDC5, GRIK1, KIF1B, STAT4, MICA, DLC1, <span class="gene" id="30289982-3-70-75">DDX18</span>) or to liver damage (PNPLA3-<span class="variant" dbSNP="rs738409" genes_norm="100507436;10395;23095;2897;53345;6775;80339;8886;9681">rs738409</span>, TM6SF2-<span class="variant" dbSNP="rs58542926" genes_norm="100507436;10395;23095;2897;53345;6775;80339;8886;9681">rs5854292…	30289982	2019
DDX18	8886	Acute monocytic leukemia	C0023465	0.01	Biomarker	disease	BEFREE	<span class="gene" id="21653321-0-0-5">Ddx18</span> is essential for cell-cycle progression in zebrafish hematopoietic cells and is mutated in human <span class="disease" id="21653321-0-103-106">AML</span>.	21653321	2011
DDX18	8886	Leukemia, Myelocytic, Acute	C0023467	0.01	GeneticVariation	disease	BEFREE	We identified 4 nonsynonymous sequence variants (NSVs) of <span class="gene" id="21653321-6-58-63">DDX18</span> in <span class="disease" id="21653321-6-67-89">acute myeloid leukemia</span> (<span class="disease" id="21653321-6-91-94">AML</span>) patient samples.	21653321	2011
DDX18	8886	Degenerative polyarthritis	C0029408	0.01	Biomarker	disease	BEFREE	SMLIT was therefore compared with <span class="disease" id="11439372-3-34-48">osteoarthritis</span> (<span class="disease" id="11439372-3-50-52">OA</span>) synovial membrane by using reverse transcriptase polymerase chain reaction (RT-PCR) of <span class="gene" id="11439372-3-141-146">HAS 1</span>, 2 and 3, histochemical HA assay, and immunohistochemistry of CD44 and its non-HA ligands.	11439372	2001
DDX18	8886	Cardiovascular Abnormalities	C0243050	0.01	GeneticVariation	group	BEFREE	Homozygous <span class="gene" id="21653321-2-11-16">Ddx18</span> mutant embryos exhibit a profound loss of myeloid and erythroid cells along with <span class="disease" id="21653321-2-98-126">cardiovascular abnormalities</span> and reduced size.	21653321	2011
DDX18	8886	Carcinogenesis	C0596263	0.01	Biomarker	phenotype	BEFREE	The altered distribution and half-life of <span class="gene" id="19451652-11-42-49">HAS1-FL</span>, coupled with the characteristics of the HAS1-Vs suggest possible mechanisms whereby the aberrant splicing observed in human cancer may contribute to <span class="disease" id="19451652-11-200-211">oncogenesis</span> and disease progression.	19451652	2009
DDX18	8886	psychological distress	C0815107	0.01	Biomarker	disease	BEFREE	The current study examined two hypotheses: whether work engagement <span class="gene" id="30586369-2-67-73">has (1</span>) a U-shaped curvilinear relation with <span class="disease" id="30586369-2-112-134">psychological distress</span> and (2) an inverted U-shaped curvilinear relation with job performance (i.e., in-role performance and creative behavior).	30586369	2018
DDX18	8886	Primary malignant neoplasm	C1306459	0.01	Biomarker	group	BEFREE	The altered distribution and half-life of <span class="gene" id="19451652-11-42-49">HAS1-FL</span>, coupled with the characteristics of the HAS1-Vs suggest possible mechanisms whereby the aberrant splicing observed in human <span class="disease" id="19451652-11-175-181">cancer</span> may contribute to oncogenesis and disease progression.	19451652	2009

## Sheet: 55308
Gene	Gene_id	Disease	Disease_id	Score_gda	Association_Type	Type	Original_DB	Sentence	PMID	PMID_Year
DDX19A	55308	Malignant Neoplasms	C0006826	0.01	GeneticVariation	group	BEFREE	Functionally relevant <span class="gene" id="25965566-0-22-34">RNA helicase</span> mutations in familial and sporadic myeloid <span class="disease" id="25965566-0-78-90">malignancies</span>.	25965566	2015
DDX19A	55308	Connective Tissue Diseases	C0009782	0.01	Biomarker	group	BEFREE	Anti-<span class="gene" id="9259430-8-5-7">Gu</span> (nucleolar <span class="gene" id="9259430-8-19-31">RNA helicase</span>) antibodies occur in low frequencies in patients with <span class="disease" id="9259430-8-86-89">CTD</span>s who have antinucleolar antibodies by ANA testing, but they are not specific for SSc or the watermelon stomach lesion.	9259430	1997
DDX19A	55308	Hepatitis C	C0019196	0.01	GeneticVariation	disease	BEFREE	The present study has demonstrated that plasmids expressing NS3 mutants, NS3(<span class="variant" dbSNP="NA" genes_norm="NA">S139A</span>/<span class="variant" dbSNP="NA" genes_norm="NA">K210N</span>), NS3(<span class="variant" dbSNP="NA" genes_norm="NA">S139A</span>/<span class="variant" dbSNP="NA" genes_norm="NA">F444A</span>), NS3(<span class="variant" dbSNP="NA" genes_norm="NA">S139A</span>/…	24901478	2014
DDX19A	55308	Lupus Erythematosus, Systemic	C0024141	0.01	Biomarker	disease	BEFREE	The subjects with anti-<span class="gene" id="9259430-5-23-25">Gu</span> antibodies included 3 of 46 patients with SSc (7%), 3 of 17 patients with <span class="disease" id="9259430-5-100-128">systemic lupus erythematosus</span> (18%), 4 of 9 patients with undifferentiated CTD (44%), and 1 healthy relative of an SSc patient.	9259430	1997
DDX19A	55308	Systemic Scleroderma	C0036421	0.02	Biomarker	disease	BEFREE	Anti-<span class="gene" id="9259430-8-5-7">Gu</span> (nucleolar <span class="gene" id="9259430-8-19-31">RNA helicase</span>) antibodies occur in low frequencies in patients with CTDs who have antinucleolar antibodies by ANA testing, but they are not specific for <span class="disease" id="9259430-8-171-174">SSc</span> or the watermelon stomach lesion.	9259430	1997
DDX19A	55308	Systemic Scleroderma	C0036421	0.02	Biomarker	disease	BEFREE	Werner's syndrome (WS), a representative progeroid syndrome with chromosomal instability caused by the mutation of RecQ type DNA/<span class="gene" id="11138345-1-129-141">RNA helicase</span>, manifests skin changes similar to those observed in <span class="disease" id="11138345-1-195-213">systemic sclerosis</span> (<span class="disease" id="11138345-1-215-218">SSc</span>).	11138345	2001
DDX19A	55308	Werner Syndrome	C0043119	0.01	GeneticVariation	disease	BEFREE	<span class="disease" id="11138345-1-0-17">Werner's syndrome</span> (WS), a representative progeroid syndrome with chromosomal instability caused by the mutation of RecQ type DNA/<span class="gene" id="11138345-1-129-141">RNA helicase</span>, manifests skin changes similar to those observed in systemic sclerosis (SSc).	11138345	2001
DDX19A	55308	Gastric Antral Vascular Ectasia	C0267211	0.01	Biomarker	disease	BEFREE	Anti-<span class="gene" id="9259430-8-5-7">Gu</span> (nucleolar <span class="gene" id="9259430-8-19-31">RNA helicase</span>) antibodies occur in low frequencies in patients with CTDs who have antinucleolar antibodies by ANA testing, but they are not specific for SSc or the <span class="disease" id="9259430-8-182-200">watermelon stomach</span> lesion.	9259430	1997
DDX19A	55308	SPINOCEREBELLAR ATAXIA, AUTOSOMAL RECESSIVE 1	C1853761	0.01	GeneticVariation	disease	BEFREE	<span class="disease" id="24814856-1-0-30">Ataxia with oculomotor apraxia</span> type 2 (AOA2) is an autosomal recessive cerebellar ataxia associated with mutations in SETX, which encodes the senataxin protein, a DNA/<span class="gene" id="24814856-1-167-179">RNA helicase</span>.	24814856	2014
DDX19A	55308	Amyotrophic Lateral Sclerosis 4, Juvenile	C1865409	0.01	GeneticVariation	disease	BEFREE	DNA/<span class="gene" id="15106121-0-4-16">RNA helicase</span> gene mutations in a form of juvenile amyotrophic lateral sclerosis (<span class="disease" id="15106121-0-85-89">ALS4</span>).	15106121	2004
DDX19A	55308	Juvenile amyotrophic lateral sclerosis	C3468114	0.01	GeneticVariation	disease	BEFREE	DNA/<span class="gene" id="15106121-0-4-16">RNA helicase</span> gene mutations in a form of <span class="disease" id="15106121-0-45-83">juvenile amyotrophic lateral sclerosis</span> (ALS4).	15106121	2004

## Sheet: 11269
Gene	Gene_id	Disease	Disease_id	Score_gda	Association_Type	Type	Original_DB	Sentence	PMID	PMID_Year
DDX19B	11269	Body Height	C0005890	0.1	GeneticVariation	phenotype	GWASCAT	Leveraging Polygenic Functional Enrichment to Improve GWAS Power.	30595370	2019
DDX19B	11269	Malignant Neoplasms	C0006826	0.01	Biomarker	group	BEFREE	Our data furthermore suggest a possible role of <span class="gene" id="30873535-10-48-52">Dbp5</span>/<span class="gene" id="30873535-10-53-58">DDX19</span> in alternative translation termination events, such as during stress response or in developmental processes, which classifies the helicase as a potential drug target for nonsense suppression therapy to treat <span class="disease" id="30873535…	30873535	2019
DDX19B	11269	Malignant neoplasm of prostate	C0376358	0.01	Biomarker	disease	BEFREE	In addition, the top candidate lncRNA ENSG00000261777 shares an intron with <span class="gene" id="25385343-10-76-81">DDX19</span>, and interacts with IGF2 P1, indicating its involvement in <span class="disease" id="25385343-10-141-156">prostate cancer</span>.	25385343	2015
DDX19B	11269	Neurodegenerative Disorders	C0524851	0.01	Biomarker	group	BEFREE	Our data furthermore suggest a possible role of <span class="gene" id="30873535-10-48-52">Dbp5</span>/<span class="gene" id="30873535-10-53-58">DDX19</span> in alternative translation termination events, such as during stress response or in developmental processes, which classifies the helicase as a potential drug target for nonsense suppression therapy to treat cancer and <span class="disease" i…	30873535	2019
DDX19B	11269	Carcinogenesis	C0596263	0.01	Biomarker	phenotype	BEFREE	<span class="gene" id="30281815-0-0-18">DEAD Box Protein 5</span> Inhibits Liver <span class="disease" id="30281815-0-34-47">Tumorigenesis</span> by Stimulating Autophagy via Interaction with p62/SQSTM1.	30281815	2019
DDX19B	11269	Prostate carcinoma	C0600139	0.01	Biomarker	disease	BEFREE	In addition, the top candidate lncRNA ENSG00000261777 shares an intron with <span class="gene" id="25385343-10-76-81">DDX19</span>, and interacts with IGF2 P1, indicating its involvement in <span class="disease" id="25385343-10-141-156">prostate cancer</span>.	25385343	2015
DDX19B	11269	Systolic Pressure	C0871470	0.1	GeneticVariation	phenotype	GWASCAT	Trans-ethnic association study of blood pressure determinants in over 750,000 individuals.	30578418	2019
DDX19B	11269	Primary malignant neoplasm	C1306459	0.01	Biomarker	group	BEFREE	Our data furthermore suggest a possible role of <span class="gene" id="30873535-10-48-52">Dbp5</span>/<span class="gene" id="30873535-10-53-58">DDX19</span> in alternative translation termination events, such as during stress response or in developmental processes, which classifies the helicase as a potential drug target for nonsense suppression therapy to treat <span class="disease" id="30873535…	30873535	2019
DDX19B	11269	Liver carcinoma	C2239176	0.01	AlteredExpression	disease	BEFREE	In <span class="disease" id="30281815-1-3-27">hepatocellular carcinoma</span> (HCC), dysregulated expression of DDX5 (<span class="gene" id="30281815-1-68-86">DEAD box protein 5</span>) and impaired autophagy have been reported separately.	30281815	2019

## Sheet: 11218
Gene	Gene_id	Disease	Disease_id	Score_gda	Association_Type	Type	Original_DB	Sentence	PMID	PMID_Year
DDX20	11218	Amyotrophic Lateral Sclerosis	C0002736	0.02	Biomarker	disease	BEFREE	SMN complex member <span class="gene" id="31822699-0-19-25">Gemin3</span> self-interacts and has a functional relationship with <span class="disease" id="31822699-0-80-83">ALS</span>-linked proteins TDP-43, FUS and Sod1.	31822699	2019
DDX20	11218	Amyotrophic Lateral Sclerosis	C0002736	0.02	Biomarker	disease	BEFREE	The immunoexpression of <span class="gene" id="30786668-6-24-30">Gemin3</span> and Gemin6 in the spinal cord correlated strongly negatively with <span class="disease" id="30786668-6-97-100">ALS</span> duration (Spearman's correlation coefficient: RS = -0.84, p &lt; 0.001, and RS = -0.86, p = 0.002, respectively).	30786668	2018
DDX20	11218	Malignant neoplasm of urinary bladder	C0005684	0.01	GeneticVariation	disease	BEFREE	The homozygous variant genotype of a nonsynonymous SNP in the <span class="gene" id="18381463-4-62-68">GEMIN3</span> gene (<span class="variant" dbSNP="rs197414" genes_norm="11218;50628">rs197414</span>) was associated with a significantly increased <span class="disease" id="18381463-4-131-145">bladder cancer</span> risk [odds ratios (OR), 2.40; 95% confidence interval (95% CI), 1.04-5.56].	18381463	2008
DDX20	11218	Bladder Neoplasm	C0005695	0.01	GeneticVariation	disease	BEFREE	The homozygous variant genotype of a nonsynonymous SNP in the <span class="gene" id="18381463-4-62-68">GEMIN3</span> gene (<span class="variant" dbSNP="rs197414" genes_norm="11218;50628">rs197414</span>) was associated with a significantly increased <span class="disease" id="18381463-4-131-145">bladder cancer</span> risk [odds ratios (OR), 2.40; 95% confidence interval (95% CI), 1.04-5.56].	18381463	2008
DDX20	11218	Malignant neoplasm of breast	C0006142	0.04	Biomarker	disease	BEFREE	Previous research has revealed that <span class="gene" id="27121695-2-36-41">DDX20</span> may act as a tumor suppressor in hepatocellular carcinoma and as a tumor promoter in <span class="disease" id="27121695-2-127-140">breast cancer</span>.	27121695	2016
DDX20	11218	Malignant neoplasm of breast	C0006142	0.04	GeneticVariation	disease	BEFREE	In this study, we systematically selected 24 functional SNPs located in eight key biosynthesis genes of miRNA (DROSHA, DGCR8, RAN, DICER, AGO2, <span class="gene" id="23629745-3-144-150">GEMIN3</span>, GEMIN4 and HIWI) and investigated the association between these SNPs and the risk of <span class="disease" id="23629745-3-237-250">breast cancer</span> in a Chinese population.	23629745	2013
DDX20	11218	Malignant neoplasm of breast	C0006142	0.04	Biomarker	disease	BEFREE	It has been demonstrated that the DEAD-BOX helicase <span class="gene" id="27232533-3-52-57">DP103</span> was implicated in <span class="disease" id="27232533-3-76-89">breast cancer</span> invasion and metastasis.	27232533	2016
DDX20	11218	Malignant neoplasm of breast	C0006142	0.04	Biomarker	disease	BEFREE	Together, these data indicate that a positive <span class="gene" id="25083991-8-46-51">DP103</span>/NF-κB feedback loop promotes constitutive NF-κB activation in invasive <span class="disease" id="25083991-8-123-137">breast cancers</span> and activation of this pathway is linked to cancer progression and the acquisition of chemotherapy resistance.	25083991	2014
DDX20	11218	Malignant Neoplasms	C0006826	0.02	GeneticVariation	group	BEFREE	Finally, the clinical implications of <span class="gene" id="29523774-10-38-44">Gemin3</span> deregulation are discussed including links to spinal muscular atrophy, poliomyelitis, amyotrophic lateral sclerosis, and <span class="disease" id="29523774-10-166-172">cancer</span>.	29523774	2018
DDX20	11218	Malignant Neoplasms	C0006826	0.02	GeneticVariation	group	BEFREE	Conversely, variant allele-containing genotypes at mir-34b and variant allele homozygous genotype at <span class="gene" id="24297336-4-101-107">Gemin3</span> reduced the risk of <span class="disease" id="24297336-4-128-134">cancer</span> significantly [adjusted OR (95% CI) = 0.7 (0.5-0.9) and 0.6 (0.4-1), respectively].	24297336	2014
DDX20	11218	Glaucoma	C0017601	0.01	GeneticVariation	disease	BEFREE	This is the first report evaluating the polymorphic variants of miRNA processing genes, RAN and <span class="gene" id="29095070-9-96-102">GEMIN3</span>, with a changed risk of <span class="disease" id="29095070-9-127-135">glaucoma</span>.	29095070	2018
DDX20	11218	Liver neoplasms	C0023903	0.01	Biomarker	group	BEFREE	Previously, a DEAD-box protein <span class="gene" id="22445758-2-31-36">DDX20</span>, a component of microRNA-containing ribonucleoprotein complexes, was identified as a <span class="disease" id="22445758-2-122-133">liver tumor</span> suppressor candidate in an oncogenomics-based in vivo RNAi screen.	22445758	2012
DDX20	11218	Spinal Muscular Atrophy	C0026847	0.04	Biomarker	disease	BEFREE	<span class="gene" id="20157854-7-0-5">Ddx20</span> itself binds to the survival-of-motor-neurons protein (SMN protein), and mutations in the SMN1 gene cause <span class="disease" id="20157854-7-112-135">spinal muscular atrophy</span>, another MND and one of the most prevalent genetic causes of infant mortality.	20157854	2010
DDX20	11218	Spinal Muscular Atrophy	C0026847	0.04	AlteredExpression	disease	LHGDN	Collectively, our results identify a previously uncharacterized function for <span class="gene" id="16301532-11-77-83">Gemin3</span> and Gemin4 in Sm core assembly and correlate the activity of this pathway with <span class="disease" id="16301532-11-163-166">SMA</span>.	16301532	2005
DDX20	11218	Spinal Muscular Atrophy	C0026847	0.04	AlteredExpression	disease	BEFREE	Collectively, our results identify a previously uncharacterized function for <span class="gene" id="16301532-11-77-83">Gemin3</span> and Gemin4 in Sm core assembly and correlate the activity of this pathway with <span class="disease" id="16301532-11-163-166">SMA</span>.	16301532	2005
DDX20	11218	Spinal Muscular Atrophy	C0026847	0.04	Biomarker	disease	BEFREE	An essential <span class="gene" id="10909848-0-13-36">SMN interacting protein</span> (SIP1) is <span class="negexp">not involved</span> in the phenotypic variability of <span class="disease" id="10909848-0-93-116">spinal muscular atrophy</span> (<span class="disease" id="10909848-0-118-121">SMA</span>).	10909848	2000
DDX20	11218	Spinal Muscular Atrophy	C0026847	0.04	GeneticVariation	disease	BEFREE	Finally, the clinical implications of <span class="gene" id="29523774-10-38-44">Gemin3</span> deregulation are discussed including links to <span class="disease" id="29523774-10-91-114">spinal muscular atrophy</span>, poliomyelitis, amyotrophic lateral sclerosis, and cancer.	29523774	2018
DDX20	11218	Myopathy	C0026848	0.01	AlteredExpression	group	BEFREE	<span class="disease" id="31068947-14-0-8">Myopathy</span>-specific autoantibody profile revealed significantly increased levels of anti-SMN (survival of motor neuron) as well as anti-<span class="gene" id="31068947-14-134-140">Gemin3</span> antibodies in scurfy sera.	31068947	2019
DDX20	11218	Neoplasm Metastasis	C0027627	0.02	AlteredExpression	phenotype	BEFREE	Reduction of <span class="gene" id="25083991-6-13-18">DP103</span> expression in invasive breast cancer cells reduced phosphorylation of IKK2, abrogated NF-κB-mediated MMP9 expression, and impeded <span class="disease" id="25083991-6-149-159">metastasis</span> in a murine xenograft model.	25083991	2014
DDX20	11218	Neoplasm Metastasis	C0027627	0.02	Biomarker	phenotype	BEFREE	It has been demonstrated that the DEAD-BOX helicase <span class="gene" id="27232533-3-52-57">DP103</span> was implicated in breast cancer invasion and <span class="disease" id="27232533-3-103-113">metastasis</span>.	27232533	2016
DDX20	11218	Neoplasms	C0027651	0.01	AlteredExpression	group	BEFREE	The results of immunohistochemical staining revealed that <span class="gene" id="27121695-5-58-63">DDX20</span> expression is frequently upregulated in PCa tissues compared with that in the adjacent tissues and further clinicopathological analysis showed that the expression level of <span class="gene" id="27121695-5-236-241">DDX20</span> closely correlates with <span class="disease" id="27121695-…	27121695	2016
DDX20	11218	Degenerative polyarthritis	C0029408	0.01	AlteredExpression	disease	BEFREE	IHC confirmed that the protein expression level of <span class="gene" id="31455417-9-51-56">DDX20</span> was significantly different between knee <span class="disease" id="31455417-9-98-100">OA</span> cartilage and healthy control cartilage (P = 0.0358).	31455417	2019
DDX20	11218	Motor Neuron Disease	C0085084	0.01	Biomarker	disease	BEFREE	<span class="gene" id="20157854-7-0-5">Ddx20</span> itself binds to the survival-of-motor-neurons protein (SMN protein), and mutations in the SMN1 gene cause spinal muscular atrophy, another <span class="disease" id="20157854-7-145-148">MND</span> and one of the most prevalent genetic causes of infant mortality.	20157854	2010
DDX20	11218	Tumor Progression	C0178874	0.01	Biomarker	phenotype	BEFREE	Together, these data indicate that a positive <span class="gene" id="25083991-8-46-51">DP103</span>/NF-κB feedback loop promotes constitutive NF-κB activation in invasive breast cancers and activation of this pathway is linked to <span class="disease" id="25083991-8-182-200">cancer progression</span> and the acquisition of chemotherapy resistance.	25083991	2014
DDX20	11218	Peripheral motor neuropathy	C0235025	0.01	GeneticVariation	disease	BEFREE	Abnormal interaction of <span class="disease" id="20157854-0-24-40">motor neuropathy</span>-associated mutant HspB8 (Hsp22) forms with the RNA helicase <span class="gene" id="20157854-0-101-106">Ddx20</span> (<span class="gene" id="20157854-0-108-114">gemin3</span>).	20157854	2010
DDX20	11218	Squamous cell carcinoma of esophagus	C0279626	0.01	GeneticVariation	disease	BEFREE	Six miR-SNPs in miRNA processing machinery genes, including Dicer (<span class="variant" dbSNP="rs3742330" genes_norm="11218;23112;50628;57510;5901">rs3742330</span>), RAN (<span class="variant" dbSNP="rs14035" genes_norm="11218;23112;50628;57510;5901">rs14035</span>), XPO5 (<span class="variant" dbSNP="rs11077" genes_norm="11218;23112;50628;57510;5901">rs11077</span>), TNRC6B (<span class="varia…	29226993	2018
DDX20	11218	Squamous cell carcinoma of oropharynx	C0280313	0.01	GeneticVariation	disease	BEFREE	We found that the SNPs in the miRNA146, miRNA196, and <span class="gene" id="27145460-4-54-60">Gemin3</span> were associated with a significantly reduced and increased risk of <span class="disease" id="27145460-4-128-133">SCCOP</span> recurrence after multivariate adjustment (aHR, 0.6, 95%CI, 0.4-0.9, aHR, 2.1, 95%CI, 1.6-2.8, and aHR, 0.6, 95%CI, 0.5-0.9, respectively).	27145460	2016
DDX20	11218	Glaucoma, Primary Open Angle	C0339573	0.01	GeneticVariation	disease	BEFREE	Our data has shown that <span class="gene" id="29095070-8-24-30">GEMIN3</span> gene (<span class="variant" dbSNP="rs197388" genes_norm="11218;5901">rs197388</span>) polymorphisms might be associated with a risk of <span class="disease" id="29095070-8-96-100">POAG</span> development in the Polish population.	29095070	2018
DDX20	11218	Malignant neoplasm of prostate	C0376358	0.01	AlteredExpression	disease	BEFREE	High expression of <span class="gene" id="27121695-0-19-24">DDX20</span> enhances the proliferation and metastatic potential of <span class="disease" id="27121695-0-80-95">prostate cancer</span> cells through the NF-κB pathway.	27121695	2016
DDX20	11218	Prostate carcinoma	C0600139	0.01	AlteredExpression	disease	BEFREE	High expression of <span class="gene" id="27121695-0-19-24">DDX20</span> enhances the proliferation and metastatic potential of <span class="disease" id="27121695-0-80-95">prostate cancer</span> cells through the NF-κB pathway.	27121695	2016
DDX20	11218	Breast Carcinoma	C0678222	0.03	Biomarker	disease	BEFREE	It has been demonstrated that the DEAD-BOX helicase <span class="gene" id="27232533-3-52-57">DP103</span> was implicated in <span class="disease" id="27232533-3-76-89">breast cancer</span> invasion and metastasis.	27232533	2016
DDX20	11218	Breast Carcinoma	C0678222	0.03	Biomarker	disease	BEFREE	Previous research has revealed that <span class="gene" id="27121695-2-36-41">DDX20</span> may act as a tumor suppressor in hepatocellular carcinoma and as a tumor promoter in <span class="disease" id="27121695-2-127-140">breast cancer</span>.	27121695	2016
DDX20	11218	Breast Carcinoma	C0678222	0.03	GeneticVariation	disease	BEFREE	In this study, we systematically selected 24 functional SNPs located in eight key biosynthesis genes of miRNA (DROSHA, DGCR8, RAN, DICER, AGO2, <span class="gene" id="23629745-3-144-150">GEMIN3</span>, GEMIN4 and HIWI) and investigated the association between these SNPs and the risk of <span class="disease" id="23629745-3-237-250">breast cancer</span> in a Chinese population.	23629745	2013
DDX20	11218	Carcinoma of bladder	C0699885	0.01	GeneticVariation	disease	BEFREE	The homozygous variant genotype of a nonsynonymous SNP in the <span class="gene" id="18381463-4-62-68">GEMIN3</span> gene (<span class="variant" dbSNP="rs197414" genes_norm="11218;50628">rs197414</span>) was associated with a significantly increased <span class="disease" id="18381463-4-131-145">bladder cancer</span> risk [odds ratios (OR), 2.40; 95% confidence interval (95% CI), 1.04-5.56].	18381463	2008
DDX20	11218	Tumor Cell Invasion	C1269955	0.02	Biomarker	phenotype	BEFREE	Here, we identified <span class="gene" id="25083991-3-20-25">DP103</span> as a biomarker and metastasis-driving oncogene in human breast cancers and determined that <span class="gene" id="25083991-3-117-122">DP103</span> elevates matrix metallopeptidase 9 (MMP9) levels, which are associated with metastasis and <span class="disease" id="25083991-3-214-222">invasion</span> through activation of NF-…	25083991	2014
DDX20	11218	Tumor Cell Invasion	C1269955	0.02	Biomarker	phenotype	BEFREE	It has been demonstrated that the DEAD-BOX helicase <span class="gene" id="27232533-3-52-57">DP103</span> was implicated in breast cancer <span class="disease" id="27232533-3-90-98">invasion</span> and metastasis.	27232533	2016
DDX20	11218	Body mass index	C1305855	0.1	GeneticVariation	phenotype	GWASCAT	Protein-altering variants associated with body mass index implicate pathways that control energy intake and expenditure in obesity.	29273807	2018
DDX20	11218	Body mass index	C1305855	0.1	GeneticVariation	phenotype	GWASCAT	A Large Multiethnic Genome-Wide Association Study of Adult Body Mass Index Identifies Novel Loci.	30108127	2018
DDX20	11218	Primary malignant neoplasm	C1306459	0.02	GeneticVariation	group	BEFREE	Conversely, variant allele-containing genotypes at mir-34b and variant allele homozygous genotype at <span class="gene" id="24297336-4-101-107">Gemin3</span> reduced the risk of <span class="disease" id="24297336-4-128-134">cancer</span> significantly [adjusted OR (95% CI) = 0.7 (0.5-0.9) and 0.6 (0.4-1), respectively].	24297336	2014
DDX20	11218	Primary malignant neoplasm	C1306459	0.02	GeneticVariation	group	BEFREE	Finally, the clinical implications of <span class="gene" id="29523774-10-38-44">Gemin3</span> deregulation are discussed including links to spinal muscular atrophy, poliomyelitis, amyotrophic lateral sclerosis, and <span class="disease" id="29523774-10-166-172">cancer</span>.	29523774	2018
DDX20	11218	Liver carcinoma	C2239176	0.01	Biomarker	disease	BEFREE	Previous research has revealed that <span class="gene" id="27121695-2-36-41">DDX20</span> may act as a tumor suppressor in <span class="disease" id="27121695-2-75-99">hepatocellular carcinoma</span> and as a tumor promoter in breast cancer.	27121695	2016
DDX20	11218	Motor neuron atrophy	C4024896	0.01	Biomarker	disease	BEFREE	Notably, <span class="gene" id="31822699-12-9-15">Gemin3</span> can be elevated to a candidate for modifying <span class="disease" id="31822699-12-61-86">motor neuron degeneration</span>.	31822699	2019

## Sheet: 9188
Gene	Gene_id	Disease	Disease_id	Score_gda	Association_Type	Type	Original_DB	Sentence	PMID	PMID_Year
DDX21	9188	Congenital Abnormality	C0000768	0.01	AlteredExpression	group	BEFREE	By exploring molecular functions of <span class="gene" id="29364875-3-36-41">DDX21</span>, a DEAD-box RNA helicase involved in control of both RNA polymerase (Pol) I- and II-dependent transcriptional arms of ribosome biogenesis, we uncovered a previously unappreciated mechanism linking nucleolar dysfunction, ribosomal DNA (rDNA) damage, and craniofacial <span class="disease" id="29364875-3-308-32…	29364875	2018
DDX21	9188	Malignant neoplasm of breast	C0006142	0.03	Biomarker	disease	BEFREE	A significant number of mammary tumor tissues and established <span class="disease" id="25260534-8-62-75">breast cancer</span> cell lines exhibit nuclear but not nucleolar localization of <span class="gene" id="25260534-8-137-142">DDX21</span>.	25260534	2014
DDX21	9188	Malignant neoplasm of breast	C0006142	0.03	AlteredExpression	disease	BEFREE	Here, we demonstrate <span class="gene" id="30165191-3-21-26">DDX21</span> down-regulation is associated with highly metastatic and poor prognosis human <span class="disease" id="30165191-3-105-119">breast cancers</span>.	30165191	2018
DDX21	9188	Malignant neoplasm of breast	C0006142	0.03	Biomarker	disease	BEFREE	Moreover, <span class="gene" id="28790157-7-10-15">DDX21</span> resolves estrogen-induced R loops on estrogen-responsive genes in <span class="disease" id="28790157-7-82-95">breast cancer</span> cells, which prevents the blocking of transcription elongation on these genes.	28790157	2017
DDX21	9188	Malignant Neoplasms	C0006826	0.03	Biomarker	group	BEFREE	DEAD (Asp-Glu-Ala-Asp) cassette helicase 21 (<span class="gene" id="30322617-1-45-50">DDX21</span>) is an ATP-dependent RNA helicase that is overexpressed in various <span class="disease" id="30322617-1-118-130">malignancies</span>.	30322617	2018
DDX21	9188	Malignant Neoplasms	C0006826	0.03	AlteredExpression	group	BEFREE	Elevated levels of PARP-1 and nucleolar <span class="gene" id="31351877-7-40-45">DDX21</span> are associated with <span class="disease" id="31351877-7-66-72">cancer</span>-related outcomes.	31351877	2019
DDX21	9188	Malignant Neoplasms	C0006826	0.03	AlteredExpression	group	BEFREE	<span class="gene" id="30165191-2-0-5">DDX21</span> expression is dysregulated in <span class="disease" id="30165191-2-36-42">cancer</span>, but its specific contribution to tumor invasion and metastasis remains to be determined.	30165191	2018
DDX21	9188	Connective Tissue Diseases	C0009782	0.01	Biomarker	group	BEFREE	Anti-RH II/Gu serum produced by immunizing rabbit with recombinant human RH II/<span class="gene" id="11074253-5-79-89">Gu protein</span> bound to the same antigenic sites recognized by the <span class="disease" id="11074253-5-142-145">CTD</span> patient sera, but it did not recognize the serum Gu epitopes.	11074253	2000
DDX21	9188	Cytomegalovirus Infections	C0010823	0.01	AlteredExpression	group	BEFREE	We found that <span class="disease" id="31554690-5-14-28">HCMV infection</span> prevented the repression of <span class="gene" id="31554690-5-57-62">DDX21</span> at protein and mRNA levels.	31554690	2019
DDX21	9188	Malignant neoplasm of stomach	C0024623	0.01	Biomarker	disease	BEFREE	Therefore, <span class="gene" id="30322617-9-11-16">DDX21</span> can be used as a therapeutic target for <span class="disease" id="30322617-9-57-71">gastric cancer</span>.	30322617	2018
DDX21	9188	Neoplasm Metastasis	C0027627	0.01	AlteredExpression	phenotype	BEFREE	<span class="gene" id="30165191-2-0-5">DDX21</span> expression is dysregulated in cancer, but its specific contribution to tumor invasion and <span class="disease" id="30165191-2-96-106">metastasis</span> remains to be determined.	30165191	2018
DDX21	9188	Neoplasms	C0027651	0.01	Biomarker	group	BEFREE	In order to study the subcellular localization of <span class="gene" id="25260534-4-50-55">DDX21</span> in both <span class="disease" id="25260534-4-64-69">tumor</span> tissue and <span class="disease" id="25260534-4-81-86">tumor</span> cell lines, indirect immunofluorescence was applied.	25260534	2014
DDX21	9188	Tumor Progression	C0178874	0.01	Biomarker	phenotype	BEFREE	There is increasing evidence that <span class="gene" id="30322617-2-34-39">DDX21</span> is involved in carcinogenesis and <span class="disease" id="30322617-2-74-92">cancer progression</span> by promoting cell proliferation.	30322617	2018
DDX21	9188	Mandibulofacial Dysostosis	C0242387	0.01	Biomarker	disease	BEFREE	We further show that cranial neural crest cells are sensitized to p53-mediated apoptosis, but blocking <span class="gene" id="29364875-7-103-108">DDX21</span> loss from the nucleolus and chromatin rescues both the susceptibility to apoptosis and the craniofacial phenotypes associated with <span class="disease" id="29364875-7-240-265">Treacher Collins syndrome</span>.	29364875	2018
DDX21	9188	Gastric Antral Vascular Ectasia	C0267211	0.01	Biomarker	disease	BEFREE	Unique epitopes in RNA helicase II/<span class="gene" id="11074253-0-35-45">Gu protein</span> recognized by serum from a <span class="disease" id="11074253-0-73-91">watermelon stomach</span> patient.	11074253	2000
DDX21	9188	Carcinogenesis	C0596263	0.02	Biomarker	phenotype	BEFREE	AP-1 transcriptional activity was analyzed with a luciferase reporter and bioluminescence imaging, as well as qRT-PCR analysis of downstream target, cyclin D1, to determine the mechanism of action for <span class="gene" id="25260534-6-201-206">DDX21</span> in breast <span class="disease" id="25260534-6-217-230">tumorigenesis</span>.	25260534	2014
DDX21	9188	Carcinogenesis	C0596263	0.02	Biomarker	phenotype	BEFREE	There is increasing evidence that <span class="gene" id="30322617-2-34-39">DDX21</span> is involved in <span class="disease" id="30322617-2-55-69">carcinogenesis</span> and cancer progression by promoting cell proliferation.	30322617	2018
DDX21	9188	Breast Carcinoma	C0678222	0.03	Biomarker	disease	BEFREE	A significant number of mammary tumor tissues and established <span class="disease" id="25260534-8-62-75">breast cancer</span> cell lines exhibit nuclear but not nucleolar localization of <span class="gene" id="25260534-8-137-142">DDX21</span>.	25260534	2014
DDX21	9188	Breast Carcinoma	C0678222	0.03	Biomarker	disease	BEFREE	Moreover, <span class="gene" id="28790157-7-10-15">DDX21</span> resolves estrogen-induced R loops on estrogen-responsive genes in <span class="disease" id="28790157-7-82-95">breast cancer</span> cells, which prevents the blocking of transcription elongation on these genes.	28790157	2017
DDX21	9188	Breast Carcinoma	C0678222	0.03	Biomarker	disease	BEFREE	Our results identify <span class="gene" id="30165191-11-21-26">DDX21</span> as a <span class="disease" id="30165191-11-32-45">breast cancer</span> metastasis suppressor; blocking miR-218-5p will stabilize <span class="gene" id="30165191-11-104-109">DDX21</span> and epigenetically suppress Snail expression and EMT.	30165191	2018
DDX21	9188	Stomach Carcinoma	C0699791	0.01	Biomarker	disease	BEFREE	Therefore, <span class="gene" id="30322617-9-11-16">DDX21</span> can be used as a therapeutic target for <span class="disease" id="30322617-9-57-71">gastric cancer</span>.	30322617	2018
DDX21	9188	Anemia, Diamond-Blackfan	C1260899	0.01	GeneticVariation	disease	BEFREE	Accordingly, ribosomal gene perturbations associated with <span class="disease" id="29364875-9-58-82">Diamond-Blackfan anaemia</span> disrupt <span class="gene" id="29364875-9-91-96">DDX21</span> localization.	29364875	2018
DDX21	9188	Tumor Cell Invasion	C1269955	0.01	Biomarker	phenotype	BEFREE	Overexpression of Snail reversed <span class="gene" id="30165191-5-33-38">DDX21</span> mediated inhibition of cell <span class="disease" id="30165191-5-67-75">invasion</span>.	30165191	2018
DDX21	9188	Primary malignant neoplasm	C1306459	0.02	AlteredExpression	group	BEFREE	<span class="gene" id="30165191-2-0-5">DDX21</span> expression is dysregulated in <span class="disease" id="30165191-2-36-42">cancer</span>, but its specific contribution to tumor invasion and metastasis remains to be determined.	30165191	2018
DDX21	9188	Primary malignant neoplasm	C1306459	0.02	AlteredExpression	group	BEFREE	Elevated levels of PARP-1 and nucleolar <span class="gene" id="31351877-7-40-45">DDX21</span> are associated with <span class="disease" id="31351877-7-66-72">cancer</span>-related outcomes.	31351877	2019

[truncated: 57 more sheets: 9416, 57062, 29118, 55661, 55794, 64794, 10212, 7919, 1654, 8653, 54514, 51428, 11325, 55510, 9879, 54555, 1655, 79009, 317781, 11056 …]
